# Supplementary material for: Effect of Dietary Forage to Concentrate Ratios on Dynamic Profile Changes and Interactions of Ruminal Microbiota and Metabolites in Holstein Heifers
Source: Front Microbiol. 2017 Nov 9;8:2206. doi: 10.3389/fmicb.2017.02206 (PMC5684179; doi:10.3389/fmicb.2017.02206)
Supplement: Table S2 — Basic information of identified metabolites. C20, diet contained 20% of concentrate; C40, diet contained 40% of concentrate; C60, diet contained 60% of concentrate; C80, diet contained 80% of concentrate. [file Table2.XLSX]

## Sheet: peaks
ID	Peak	Similarity	R.T.	Count	Mass	C80_1	C80_2	C80_3	C80_4	C80_5	C80_6	C60_1	C60_2	C60_3	C60_4	C60_5	C60_6	C40_1	C40_1	C40_2	C40_3	C40_4	C40_5	C20_1	C20_2	C20_3	C20_4	C20_5	C20_6	QC_1	QC_2	QC_3	QC_4	QC_5	QC_6
79	2-hydroxypyridine	900.433	7.18142,0	30	152	0.0114659	0.00987301	0.0141746	0.0192468	0.010554	0.0170831	0.0116497	0.0155714	0.0162614	0.0154224	0.0134021	0.0195527	0.0202658	0.0187258	0.0182927	0.018744	0.0134985	0.0130435	0.0227495	0.0150895	0.0212172	0.0148559	0.0174974	0.0145797	0.0171097	0.0106946	0.0101713	0.0128835	0.00852571	0.00860992
86	Pyruvic acid	651.893	7.32469,0	30	174	9.75403e-10	1.25988e-09	1.01561e-09	1.60543e-09	2.69591e-05	8.99891e-10	6.88813e-05	7.42023e-05	6.1173e-05	0.000119001	7.73805e-05	0.00010981	6.28869e-05	8.05758e-05	0.00010068	9.26433e-05	7.45293e-05	9.73679e-05	8.09399e-05	4.03629e-05	7.07055e-05	4.54628e-05	9.36356e-05	2.86268e-05	0.000143381	9.22911e-05	9.21885e-05	0.000117403	7.10376e-05	6.13988e-05
98	lactic acid	878.8	7.47725,0	30	117	0.00179786	0.00171345	0.00253158	0.00507195	0.00168469	0.00248073	0.000912387	0.00124079	0.00132991	0.0015708	0.00106435	0.00212656	0.00213815	0.00149667	0.00197905	0.00191258	0.00109736	0.00200541	0.0020247	0.00221889	0.00160578	0.00117946	0.00120832	0.00120546	0.00226992	0.00161502	0.00217003	0.00204633	0.00129696	0.00126682
102	glycolic acid	517.1	7.54544,0	30	147	0.0111942	0.00153238	0.0143255	0.00306332	0.00662317	0.00629312	0.00830501	0.0107523	0.0117739	0.0128115	0.00958645	0.0165439	0.0134198	7.58629e-10	0.013671	0.0218222	0.0097748	0.00525905	8.85357e-10	0.00769717	0.0105873	0.00764104	0.0155569	0.0164863	0.0185214	0.0135143	0.0152315	0.0147516	0.00616038	0.00596629
127	Maleimide	773.429	7.99955,0	28	154	9.75403e-10	1.25988e-09	1.01561e-09	0.000262446	0.000500023	0.000177517	7.86365e-10	0.0003786	0.000321592	0.000338783	0.000274215	0.000261235	0.000108293	0.000165833	0.000135015	0.000214733	0.000183372	1.15959e-09	0.000359328	9.82442e-05	0.000187744	0.000130036	0.000123364	0.000122541	0.00047733	0.000363675	0.000354427	0.000418424	0.000307224	0.000265707
132	2-ketobutyric acid 1	383.714	8.09667,0	29	159	9.75403e-10	9.64394e-05	0.000146956	0.000212057	6.86947e-05	8.99891e-10	0.000107711	0.000102311	0.000125621	1.36185e-09	1.05079e-09	0.000168846	0.00012582	8.07345e-05	0.000197826	0.000205449	0.000103927	0.000156754	0.000116876	9.08487e-05	0.000103612	8.10054e-05	8.60944e-05	8.52252e-05	0.000177301	0.000148748	0.000163107	0.000165881	0.000106067	0.000117623
134	alanine 1	831.8	8.10678,0	30	116	0.00328014	1.25988e-09	1.01561e-09	1.60543e-09	0.00220581	8.99891e-10	0.00214724	0.00214835	0.00153805	0.00310039	0.00194809	0.00198912	0.000624321	0.00077657	0.000911385	0.00135167	0.00139311	0.000751825	0.000828284	0.000552368	0.000913972	0.000771795	0.000504015	0.000280268	0.00193197	0.00153587	0.00155082	0.00125517	0.000904302	0.000828577
143	2-keto-isovaleric acid 1	362.045	8.22851,0	24	89	0.000399389	1.25988e-09	0.000598972	1.60543e-09	0.000189289	8.99891e-10	0.000353565	0.000474732	0.000378792	1.36185e-09	0.00038337	0.000293464	0.00060833	0.000510823	9.49004e-05	1.31106e-09	0.000528881	1.15959e-09	8.85357e-10	0.000524415	0.000310982	0.000497811	0.00034771	0.000573976	0.000422188	0.000344622	0.000376327	0.000341367	0.00033175	0.000320722
156	2-hydroxybutanoic acid	580.769	8.44258,0	30	131	6.09711e-05	5.33944e-05	6.98312e-05	1.60543e-09	9.80351e-05	8.99891e-10	6.913e-05	5.93367e-05	5.45035e-05	7.97835e-05	5.46994e-05	0.000100395	7.0478e-05	4.95572e-05	6.72375e-05	8.03473e-05	4.64333e-05	6.60158e-05	8.9109e-05	7.24978e-05	4.19786e-05	3.85823e-05	2.90086e-05	4.44183e-05	4.07962e-05	4.25324e-05	4.63622e-05	3.02673e-05	3.96321e-05	3.83115e-05
160	oxalic acid	786.759	8.50417,0	29	147	0.000941745	1.25988e-09	0.00115287	0.000345825	0.000751622	0.000617319	0.000886565	0.000660897	0.00142762	0.00152951	0.000751199	0.00101979	0.0013297	0.0011341	0.00093419	0.00143154	0.000832285	0.000841554	8.85357e-10	0.000680887	0.000999923	0.000977798	0.0008483	1.14126e-09	0.000850988	0.000881097	0.000943901	0.000863517	0.000771087	0.000761986
164	3-Hydroxypropionic acid 1	375.821	8.57097,0	30	145	0.000150262	0.000208918	0.000233308	0.000569114	0.000248839	0.000344659	0.000164536	0.000139511	0.000233146	0.000280443	0.00019389	0.000300605	8.49635e-10	0.00023336	0.000281307	0.000328046	0.000201443	0.000300717	0.000351843	0.000238114	0.000222771	0.000241028	0.000166345	0.000209755	0.000146737	0.00017677	0.000180443	0.00014718	0.00016686	0.000175553
167	3-Hydroxypyridine	848.192	8.64792,0	26	152	0.000933544	0.000835559	0.00084483	1.60543e-09	8.71561e-10	0.00103864	0.000698967	0.000607926	0.000481747	0.0011194	0.000778983	9.76939e-10	0.00091335	0.000664284	0.000766344	0.00128975	0.000816517	0.000874134	0.000806849	0.00105986	0.000733808	0.000834951	8.29871e-10	0.00071992	0.000464179	0.000568382	0.000618875	0.000393513	0.000682115	0.000635228
178	4-aminobutyric acid 3	325.741	8.865,0	30	173	0.000375271	0.000302771	0.00056891	1.60543e-09	9.22613e-05	0.000496771	7.86365e-10	0.000207325	0.000146306	0.000513514	0.000361252	0.000328477	0.000172714	0.000149816	0.000285752	0.000248032	0.000524998	0.000203242	6.35722e-05	0.000183382	0.00029226	0.000183334	0.000297357	0.000101176	0.000345962	0.000206841	0.000232816	0.000248829	0.000232352	0.000248727
179	benzyl alcohol	628.767	8.88744,0	30	165	0.000298793	0.000669971	1.01561e-09	0.00058112	0.000251236	0.000440646	7.86365e-10	0.000235218	0.000241407	0.000689094	0.000165285	0.000253134	0.000113628	0.000163966	0.000170288	0.000193138	0.000166652	0.000120771	6.99954e-05	0.000120399	0.000499535	0.000168	0.000265519	0.000140197	0.000393066	0.000218127	0.000233505	0.00021943	0.000221676	0.000230881
180	4-HYDROXYPYRIDINE	827.4	8.89683,0	30	152	0.000477836	0.000337899	0.000741093	0.000734909	0.000426376	0.000429063	0.000750868	0.000706275	0.00049035	0.000658609	0.000619953	0.000581486	0.000689374	0.000563395	0.000549176	0.000755245	0.000725329	0.000447277	0.000405311	0.00082643	0.000869479	0.000670889	0.000747241	0.000795401	0.000389871	0.00021667	0.000244582	0.000284252	0.00029525	0.000298978
184	3-hydroxybutyric acid	898.033	8.94317,0	30	117	0.000408357	1.25988e-09	0.000510592	1.60543e-09	0.000258513	0.000503254	0.000301807	0.000178989	0.000198373	0.000304094	0.00012987	0.000125418	0.000131245	9.99055e-05	0.000263838	0.000320732	0.000145933	0.000166877	0.000103033	0.000206042	0.000254427	0.000233321	0.000140245	0.000162714	0.00025521	0.000138543	0.000142918	0.000157839	0.000148326	0.000160464
186	sulfuric acid	493.5	8.99253,0	28	145	2.53205e-05	4.11943e-05	0.000604898	0.00103898	0.000163266	5.61793e-05	9.32556e-05	0.000128401	0.00014227	0.000760342	0.00153724	9.76939e-10	0.000435539	7.58629e-10	3.45586e-05	1.31106e-09	0.000594677	0.000116137	8.85357e-10	0.000982975	2.35571e-05	4.68797e-05	2.07851e-05	0.000104359	0.000538353	0.00029135	0.000302992	0.000378871	0.000319789	0.000340028
188	O-methylthreonine 2	335.8	9.03812,0	27	151	0.000147831	1.25988e-09	0.000192659	1.60543e-09	5.31362e-05	8.99891e-10	0.000269522	0.000298988	0.000214473	0.000332628	0.000330799	0.000283472	0.000470843	0.000388527	0.000115527	0.000264321	0.000338281	0.000168942	0.000314505	0.000239785	0.000406844	0.000365283	0.000363937	0.000474269	0.000427968	0.00019088	0.000194536	0.000324761	0.000189764	0.000184983
191	Lactamide 1	348.889	9.09403,0	30	187	3.26745e-05	0.000291137	0.000738267	0.000196341	0.000336793	0.000104778	8.40112e-05	7.56387e-05	9.75487e-10	0.000549021	0.00259281	0.000101627	0.00126841	0.00205164	8.974e-05	0.00227199	0.000972743	0.000494474	0.000389079	0.000386639	0.00107079	0.00118354	0.00130076	0.000988614	0.000990548	0.000545032	0.000562351	0.000790376	0.00054696	0.000600805
195	N-Methyl-DL-alanine	345.65	9.14627,0	27	144	9.75403e-10	1.25988e-09	3.82882e-05	1.60543e-09	4.51462e-05	2.66636e-05	3.32669e-05	4.1881e-05	6.71115e-05	8.25254e-05	2.98773e-05	3.65682e-05	8.22023e-05	4.77646e-05	9.58396e-05	0.000103338	3.56073e-05	6.06099e-05	2.82318e-05	5.8844e-05	6.53844e-05	3.17984e-05	3.82862e-05	1.14126e-09	3.79462e-05	2.33376e-05	2.56178e-05	3.18968e-05	2.36029e-05	2.54078e-05
196	Methyl Phosphate	818.5	9.17597,0	30	241	0.00648971	0.00612163	1.01561e-09	1.60543e-09	0.00235562	0.00436964	0.00261749	0.000922582	0.0010491	0.00290811	0.000480284	0.00031326	0.000138865	0.000289094	0.000348372	0.000840477	0.0003019	0.00033633	0.000150219	8.28051e-05	0.000430523	0.000286867	0.000102285	0.00016321	0.00247527	0.00155471	0.00135966	0.0016218	0.00161972	0.00160882
211	succinate semialdehyde 2	287.5	9.36462,0	13	132	0.000172935	0.000610876	0.000185894	0.000744581	8.18866e-05	0.000296147	7.86365e-10	9.6339e-10	9.75487e-10	1.36185e-09	1.05079e-09	9.76939e-10	8.49635e-10	7.58629e-10	9.20013e-10	1.31106e-09	9.48995e-10	1.15959e-09	8.85357e-10	5.44709e-05	1.52949e-09	9.7221e-10	8.29871e-10	1.14126e-09	0.000100058	2.51788e-05	3.02138e-05	7.84448e-05	2.81355e-05	6.81405e-05
213	N-Ethylglycine 2	445.033	9.39314,0	30	131	0.000527011	0.00132038	0.000587175	0.00130633	0.000703843	0.00102759	0.000454913	0.000719982	0.000650294	0.0010543	0.000540507	0.000854494	0.00101819	0.000584846	0.000807037	0.00117803	0.00043572	0.000707738	0.000356746	0.000440993	0.00104879	0.000633921	0.000648653	0.000619236	0.000724798	0.000527314	0.000439251	0.000565579	0.000450453	0.000437711
216	malonic acid 1	461.267	9.47727,0	18	147	0.000268816	0.000297503	0.000258069	1.60543e-09	8.71561e-10	8.99891e-10	7.86365e-10	8.92885e-05	0.000187683	1.36185e-09	1.05079e-09	0.000200994	8.49635e-10	0.000188494	0.000160937	0.000193282	9.48995e-10	0.00012928	8.85357e-10	0.000186921	1.52949e-09	9.7221e-10	8.29871e-10	1.14126e-09	0.000174937	0.000132703	9.91055e-05	0.000140402	0.000104976	0.000102544
226	Methylmalonic acid	561.75	9.60794,0	30	281	7.69651e-05	0.000238593	8.92237e-05	0.00038372	7.9322e-05	0.000181163	6.77494e-05	9.70584e-05	0.000112408	0.000176138	0.000105526	9.79571e-05	8.49635e-10	0.000115553	0.000137499	0.000211476	8.24423e-05	0.000137453	6.24063e-05	0.000137749	0.000146872	0.000100604	8.07725e-05	0.000110342	6.96768e-05	4.45712e-05	3.55619e-05	7.79683e-05	6.10569e-05	6.90251e-05
228	2-Hydroxyvaleric acid	533.889	9.67476,0	28	131	4.37143e-05	1.25988e-09	3.01586e-05	1.60543e-09	9.03339e-05	8.99891e-10	3.1531e-05	3.09878e-05	4.32856e-05	1.36185e-09	3.17217e-05	3.61719e-05	7.56207e-05	3.56013e-05	9.20013e-10	3.19432e-05	1.92448e-05	4.61351e-05	4.6047e-06	4.99387e-06	1.52949e-09	3.19798e-05	6.88383e-06	1.95665e-05	6.66868e-05	4.58968e-05	3.63665e-05	6.72498e-05	4.4442e-05	5.45541e-05
232	valine	844.828	9.74172,0	30	144	0.00200015	0.003094	0.00187812	1.60543e-09	0.00101275	8.99891e-10	0.000985321	0.000640863	0.000532717	0.00131722	0.000668207	0.000436101	0.000364532	0.000278406	0.000152153	0.000413064	0.000445194	0.00030493	0.00014243	0.000187648	0.00031341	0.000270953	0.000176112	0.000136673	0.000812247	0.000608151	0.000499104	0.000726162	0.000478429	0.00049693
236	N-cyclohexylformamide 2	223.227	9.82482,0	28	227	4.23968e-05	4.43535e-05	4.92791e-05	1.60543e-09	4.14631e-05	5.17839e-05	2.69528e-05	4.47139e-05	2.62737e-05	3.7177e-05	2.0648e-05	2.49103e-05	1.1236e-05	2.19779e-05	1.91006e-05	2.38605e-05	1.82072e-05	1.42623e-05	1.34224e-05	1.37337e-05	2.98599e-05	2.01395e-05	9.54976e-06	1.15416e-05	2.79288e-05	1.96642e-05	1.65337e-05	5.47172e-10	8.10935e-10	1.48268e-05
242	4-hydroxybutyrate	440.038	9.9684,0	27	117	5.00942e-05	4.76136e-05	7.6313e-05	9.96156e-05	3.74389e-05	1.56749e-05	4.06599e-05	7.84857e-05	9.75487e-10	1.36185e-09	4.34517e-05	4.55411e-05	3.15752e-05	7.58629e-10	9.80925e-06	6.08006e-05	3.26026e-05	2.48384e-05	2.68724e-05	2.14981e-05	4.56253e-05	3.65943e-05	2.23023e-05	2.31989e-05	5.16267e-10	9.06105e-05	4.80711e-05	9.52748e-05	5.87808e-05	8.76274e-10
245	hydroxyurea	621.333	10.0407,0	28	147	0.00054534	0.000858614	0.000824505	0.00126057	0.000557912	0.000235709	0.000659725	0.000891921	0.000606488	0.000677679	0.000602926	0.000688046	0.000712316	7.58629e-10	0.000376806	0.000375385	9.48995e-10	0.000400219	0.000797722	0.00101657	0.00070277	0.000636272	0.000425385	0.000762439	0.000845672	0.000913853	0.000486253	5.47172e-10	0.000580347	0.000531376
246	norvaline	472.033	10.061,0	30	100	9.75403e-10	0.000458035	0.00319239	0.000937533	0.00164802	0.000583887	7.86365e-10	0.00168694	0.00169041	0.00243124	0.00123834	0.000918056	0.000421958	0.00194542	0.000766292	0.00074392	0.000936445	0.000675786	0.00107482	0.000563177	0.0016059	0.000714281	0.000419306	0.00105727	0.0025926	0.00243076	0.00136687	0.00261461	0.00189723	0.00187483
253	2-ketoadipate 3	574.929	10.1665,0	17	100	9.75403e-10	0.000171273	7.26405e-05	0.000286385	8.75559e-05	0.000107365	7.44972e-05	6.44434e-05	9.75487e-10	0.000181878	1.05079e-09	9.76939e-10	8.49635e-10	7.58629e-10	0.000172093	0.000118151	9.48995e-10	0.00016037	8.85357e-10	4.20741e-05	0.000217619	8.50078e-05	8.29871e-10	1.14126e-09	5.16267e-10	4.92308e-10	6.19042e-05	5.47172e-10	2.9005e-05	5.95475e-05
254	Carbobenzyloxy-L-leucine degr1	694.364	10.1848,0	11	73	0.00191638	1.25988e-09	0.00260477	1.60543e-09	0.000691876	8.99891e-10	0.00074313	0.000271129	9.75487e-10	1.36185e-09	1.05079e-09	9.76939e-10	8.49635e-10	7.58629e-10	9.20013e-10	1.31106e-09	9.48995e-10	1.15959e-09	8.85357e-10	8.90454e-10	1.52949e-09	9.7221e-10	0.000335962	1.14126e-09	0.000885775	4.92308e-10	0.000432126	0.000780296	0.000586017	0.000769782
257	Dihydroxyacetone	563.862	10.2435,0	29	105	0.00238516	0.00178586	0.0018581	0.00444123	8.71561e-10	0.00169443	0.0017028	0.00343659	0.00271111	0.00708861	0.00155619	0.00480507	0.00325137	0.00298876	0.00273071	0.00375147	0.00222456	0.00309749	0.00187841	0.0023754	0.00628374	0.00323917	0.00185023	0.0039289	0.00357093	0.00329738	0.00196076	0.00352599	0.00241076	0.00287093
258	urea	620.833	10.1873,0	18	171	9.75403e-10	7.08974e-05	1.01561e-09	1.60543e-09	8.71561e-10	8.99891e-10	7.86365e-10	9.6339e-10	9.75487e-10	1.36185e-09	0.000553463	0.000244022	0.000479445	0.000671649	9.20013e-10	1.31106e-09	0.000462596	0.000132209	0.000522275	0.000632458	1.52949e-09	0.000522632	0.00024933	0.000575338	0.000615137	0.000545806	0.000323584	0.000599126	0.00039024	0.000522403
270	Ethanolamine	859.833	10.4742,0	30	174	0.00115726	0.00191223	0.000816566	1.60543e-09	0.000839093	8.99891e-10	0.000677248	0.000503564	0.000316928	0.00118163	0.000511426	0.000687478	0.000279629	0.000242091	0.000929688	0.000668302	0.000475175	0.000591477	0.00015829	0.000212484	0.000393135	0.000288403	0.000200412	0.000168707	0.000717583	0.000681364	0.000483057	0.000632875	0.000541058	0.000745891
272	phosphate	846.759	10.5338,0	30	299	9.75403e-10	0.103133	1.01561e-09	0.0430787	0.0909717	0.15843	0.0250395	0.125049	0.125133	0.0858663	0.0354212	0.029336	0.00881925	0.0156707	0.0162743	0.0335051	0.0117559	0.0105376	0.0289625	0.00425659	0.0423397	0.013498	0.0103927	0.0136148	0.0557931	0.0545942	0.0441801	0.0555883	0.0638363	0.0600209
274	glycerol	845.533	10.5604,0	30	205	0.0122451	0.0197995	0.00909456	0.0227986	0.00675522	0.0155021	0.00970803	0.0110121	0.00820886	0.0193443	0.0121818	0.0091581	0.0095157	0.00596954	0.00931336	0.0133634	0.00979423	0.0112005	0.00696426	0.00602198	0.00988314	0.00908674	0.00488231	0.00703974	0.0129278	0.0116368	0.0094282	0.01395	0.0139586	0.0134147
275	glutaraldehyde 4	293.083	10.5681,0	24	186	9.75403e-10	0.000969255	1.01561e-09	1.60543e-09	8.71561e-10	0.00200424	7.86365e-10	9.6339e-10	0.00118368	0.00153869	0.000714098	0.000815369	0.00171044	0.000842349	0.00202408	0.00211957	0.000971205	0.00165791	0.00125474	0.000966144	0.00174131	0.00144531	0.000756068	0.00266742	0.00105744	0.00104471	0.00076861	0.00135032	0.00110718	0.00115886
276	leucine	215.19	10.6073,0	21	170	0.000158795	1.25988e-09	0.000237171	1.60543e-09	8.71561e-10	0.000136603	9.61988e-05	8.39101e-05	5.8494e-05	1.36185e-09	3.57527e-05	4.65037e-05	1.90709e-05	3.26096e-05	9.20013e-10	7.86585e-05	2.83061e-05	3.82764e-05	8.85357e-10	8.90454e-10	5.07111e-05	3.4124e-05	8.29871e-10	2.44844e-05	6.98805e-05	8.80264e-05	5.46032e-10	0.000101364	8.10935e-10	6.58121e-05
283	2-Deoxyerythritol	470.821	10.7055,0	28	117	0.000456162	0.00168656	0.000158039	0.000809526	0.000301111	0.000642727	0.000142685	0.000482614	0.000403616	0.000707166	0.000164667	0.000855541	8.49635e-10	7.58629e-10	9.20013e-10	0.000458921	0.000468823	0.000895187	0.000522665	0.00081244	0.000501528	0.000939827	0.000441881	0.000698364	0.000664368	0.000732858	0.000407874	0.000803665	0.000507523	0.000557372
289	Isoleucine	750.033	10.8401,0	30	158	9.75403e-10	1.25988e-09	0.00120143	1.60543e-09	0.00042415	0.000918434	0.000647879	0.00038252	0.000221619	0.000585202	0.000462243	0.000278881	0.00014989	0.000160694	2.6268e-05	0.000176	0.000293306	9.17351e-05	9.68618e-05	8.30767e-05	0.00015035	0.000156325	7.10554e-05	6.16544e-05	0.00053666	0.000533698	0.000350775	0.000427132	0.000231784	0.000265431
291	1,3-Cyclohexanedione 2	208.308	10.8967,0	30	180	0.00177799	0.00355528	0.00261082	1.60543e-09	0.000644786	0.00161759	0.00143655	0.000948644	0.000756337	0.00355656	0.000731234	0.000756934	0.000294693	0.000274995	0.000695563	0.000649252	0.000714124	0.000851709	0.000274081	0.000288007	0.000586312	0.000782022	0.000200719	0.000524483	0.00139508	0.00152298	0.000953882	0.00113223	0.000905389	0.00107453
293	proline	847.296	10.916,0	27	142	0.00135147	1.25988e-09	0.00217244	1.60543e-09	0.000511946	0.000858858	0.0009666	0.00106322	0.000369187	0.000807497	0.000999726	0.000610844	0.000194878	0.000330874	9.20013e-10	1.31106e-09	0.000511207	1.15959e-09	0.00021275	0.000233269	0.000305104	0.000399684	0.000165409	0.000152862	0.000781727	0.000699414	0.000457426	0.000376201	0.000235192	0.000249615
295	Phenylacetic acid	883	10.9518,0	30	164	0.0156069	0.0408649	0.0332345	0.0439835	8.71561e-10	8.99891e-10	0.0248322	0.0195073	0.0160366	0.0138871	0.0136232	0.0201442	0.00446453	0.00710757	0.0159636	0.00859435	0.00769009	0.00777004	0.00424895	0.00381896	0.00616433	0.00496858	0.00265185	0.00318553	0.0127057	0.0111197	0.00807774	0.013121	0.0116769	0.0110837
302	glycine 2	750.793	11.0242,0	29	174	0.000801362	1.25988e-09	0.00110299	1.60543e-09	0.00075611	8.99891e-10	0.000556021	0.000584137	0.000366729	0.000835095	0.000340294	0.000429888	0.000109115	0.000136752	0.000279838	0.00031996	0.000211679	0.000250001	6.1694e-05	9.58786e-05	0.000271919	0.000196696	7.83483e-05	1.14126e-09	0.000454464	0.000483264	0.000313322	0.000532141	0.000313097	0.000396366
305	Bis(2-hydroxypropyl)amine 1	439.519	11.0904,0	27	160	9.75403e-10	1.25988e-09	1.01561e-09	1.60543e-09	0.000642618	8.99891e-10	7.86365e-10	9.6339e-10	0.000922829	0.00087938	0.000939465	0.000712404	0.000203219	0.000731089	0.000206463	0.000231803	0.000665412	0.000239868	0.00068281	0.000596594	0.000975414	0.000868692	0.000333047	0.000993952	0.00147374	0.00191378	0.00108667	0.00200193	0.000961783	0.00178063
309	2,3-Dihydroxypyridine	578	11.1329,0	23	240	9.75403e-10	0.000641992	1.01561e-09	0.000703919	0.000124351	0.000481479	0.000167344	0.000158058	0.000147657	1.36185e-09	0.000177954	0.000398875	0.000264086	7.58629e-10	0.000345959	0.00024829	9.48995e-10	0.000180007	0.000332277	0.000111665	1.52949e-09	9.7221e-10	0.000343295	1.14126e-09	0.00106328	0.000792906	0.000416365	0.00031757	0.000131839	0.000122114
310	succinic acid	907.9	11.1275,0	30	147	0.036736	0.0241695	0.0351109	0.0528778	0.00853276	0.0146	0.0270128	0.0182592	0.00741841	0.0266522	0.0152626	0.0162655	0.00310698	0.00545872	0.00726969	0.00530963	0.00843424	0.00784316	0.00453125	0.00309617	0.00723878	0.00753403	0.00365019	0.00798426	0.0169108	0.0176484	0.0110132	0.0170333	0.0111071	0.0130143
312	catechol	664.833	11.1757,0	30	254	3.83603e-05	9.56183e-05	4.72918e-05	0.000273371	6.88166e-05	0.00010477	7.22456e-05	7.5719e-05	9.95117e-05	0.000110433	5.77038e-05	0.000155281	8.58801e-05	6.76009e-05	0.000128228	0.000147436	4.44167e-05	0.000112376	5.79532e-05	4.61795e-05	0.000163175	0.000101006	9.52503e-05	2.60592e-05	7.06596e-05	7.31359e-05	5.33679e-05	7.15829e-05	5.91815e-05	7.0101e-05
314	4-Acetylbutyric acid 2	283.696	11.2227,0	30	89	0.000242862	0.000424418	0.000213415	0.000647955	0.000202928	0.000378101	0.000236084	0.000308103	0.000297367	0.000434424	0.000267849	0.000432278	0.000222264	0.000222696	0.000328734	0.000297305	0.000191438	0.000328134	0.000188722	0.000183405	0.000353784	0.000305171	0.000236632	0.000341525	0.000293867	0.000276022	0.000186313	0.000224601	0.000176673	0.000233712
318	oxamide	401.65	11.261,0	30	117	0.000422678	0.000869511	0.000310604	0.00161797	0.000484455	0.000775504	0.000628314	0.00068154	0.000627007	0.00104939	0.000617167	0.0010581	0.000855754	0.000651303	0.00117923	0.00101564	0.000736733	0.00141463	0.000995571	0.00099027	0.00131904	0.00135416	0.0008233	0.00144365	0.000817278	0.00072362	0.000542004	0.000650983	0.000562303	0.000745223
319	2,2-Dimethylsuccinic Acid	620.133	11.2839,0	30	55	0.000780844	0.00111205	0.000316379	1.60543e-09	0.000565664	0.000778647	0.000398092	0.000391332	0.000346038	0.000659447	0.000355978	0.00062225	0.00022111	0.000245383	0.0004551	0.000398718	0.000215186	0.00049546	0.000196334	0.000192043	0.000428433	0.000305046	0.000285004	0.000475338	0.00148047	0.00135046	0.000701933	0.000802969	0.000609581	0.000766771
325	Itaconic acid	457.517	11.3791,0	30	157	0.000152756	0.000122092	1.01561e-09	0.000228561	0.000113793	7.85298e-05	6.85902e-05	7.80331e-05	7.91676e-05	9.04854e-05	3.81658e-05	5.29396e-05	2.08607e-05	2.99375e-05	6.02029e-05	3.31681e-05	3.477e-05	5.99781e-05	3.63261e-05	8.75576e-06	4.25434e-05	4.96353e-05	1.97938e-05	5.41438e-05	0.000156121	0.00016955	0.00010056	0.000182899	0.000107525	0.0001123
328	uracil	901.9	11.438,0	30	99	0.00580744	0.00589257	0.00811609	1.60543e-09	0.00313845	8.99891e-10	0.0038741	0.00231589	0.00208122	0.00403224	0.00196423	0.00178639	0.000606954	0.000603391	0.00148651	0.00123206	0.00225617	0.00208045	0.00071068	0.000498302	0.00121234	0.00163613	0.000411166	0.00089524	0.00284297	0.00307475	0.00185013	0.0037853	0.00226422	0.00255838
340	fumaric acid	640	11.622,0	30	245	9.75403e-10	0.000338994	0.000325617	1.60543e-09	0.000119691	0.000218039	0.000176632	0.000128669	0.000101097	0.000222901	9.59782e-05	8.93182e-05	3.2107e-05	5.14428e-05	7.12994e-05	5.78144e-05	9.10078e-05	7.38234e-05	5.51925e-05	3.06172e-05	0.000108256	6.29242e-05	3.98458e-05	5.8068e-05	0.000156355	0.00017292	0.000111323	0.00012509	0.000113213	0.000127201
346	2,3-Dimethylsuccinic acid	372.154	11.7673,0	15	218	3.80599e-05	1.25988e-09	1.01561e-09	1.60543e-09	0.000112156	6.64071e-07	7.86365e-10	9.6339e-10	0.000190858	1.36185e-09	1.05079e-09	9.76939e-10	8.49635e-10	7.58629e-10	6.44119e-05	4.69715e-05	0.000159178	1.80899e-06	0.000254283	0.000294831	1.52949e-09	9.7221e-10	8.29871e-10	1.14126e-09	0.000328735	4.92308e-10	0.000125623	3.63616e-05	0.000133725	8.76274e-10
349	serine 1	453.767	11.7648,0	30	147	0.0621429	0.00204366	0.0882972	0.00622664	0.0217163	0.00390149	0.0733975	0.0837858	0.045153	0.0302147	0.0924488	0.0392128	0.070246	0.0955432	0.0190272	0.00716565	0.118503	0.0214042	0.11814	0.146331	0.0437371	0.0826662	0.056013	0.102431	0.0707208	0.061846	0.0611018	0.075463	0.0797956	0.0744882
350	Pelargonic acid	636.211	11.7799,0	21	215	9.75403e-10	0.000219596	1.01561e-09	0.000260264	8.71182e-05	0.000137725	0.00011599	9.6339e-10	0.00015938	0.000155865	0.000158634	0.000154085	8.49635e-10	7.58629e-10	0.000208409	0.000120466	9.48995e-10	0.000146091	8.85357e-10	8.90454e-10	0.00016812	9.7221e-10	8.29871e-10	0.000177232	0.00047104	0.000433311	5.46032e-10	0.000466675	0.000419948	0.00039406
356	threonine 1	421.444	11.9337,0	30	103	0.000219691	1.25988e-09	0.000167778	1.60543e-09	0.000202427	8.99891e-10	0.000142639	0.000169838	0.000105768	0.000164127	0.000114223	0.000183769	0.000148245	0.000130995	9.20013e-10	7.10227e-05	8.84737e-05	0.00023489	7.19585e-05	0.000118822	5.40573e-05	7.96303e-05	6.82866e-05	0.000107685	0.00020136	0.000211174	0.000143941	0.000240133	0.000149886	0.000158863
357	Salicylaldehyde	239.067	11.9428,0	19	89	0.000235213	4.79967e-05	1.01561e-09	9.50249e-05	8.71561e-10	9.65425e-05	0.000266614	9.6339e-10	9.75487e-10	0.000182109	1.05079e-09	9.76939e-10	8.49635e-10	0.000368492	0.000131451	5.47383e-05	0.000342968	0.000114176	8.85357e-10	0.000468206	0.000228673	0.000289384	8.29871e-10	1.14126e-09	0.000248962	0.000282287	0.000206133	0.000370512	0.000223197	8.76274e-10
358	3-Methylamino-1,2-propanediol 2	257.385	11.9954,0	26	172	9.75403e-10	2.75062e-05	2.24436e-05	4.16649e-05	8.71561e-10	8.99891e-10	1.67601e-05	2.0824e-05	2.56374e-05	3.06617e-05	2.05389e-05	3.09233e-05	8.49635e-10	1.73701e-05	1.90833e-05	1.94667e-05	1.3324e-05	3.01908e-05	8.85357e-10	1.60829e-05	2.75374e-05	2.83156e-05	1.94805e-05	2.28503e-05	2.10622e-05	2.36543e-05	1.79994e-05	5.47172e-10	1.0176e-05	1.82881e-06
361	resorcinol	296.1	12.0645,0	30	240	0.000167131	0.000211908	0.000159153	1.60543e-09	0.00012206	8.99891e-10	0.000139745	0.000172913	0.000152682	0.000230658	0.000151643	0.000189696	0.000152226	0.000127539	0.00019661	1.31106e-09	0.000142992	0.000188748	0.000148389	0.000153134	0.000195585	0.000214321	0.000166012	0.000171043	0.000155454	0.000154759	0.000124057	0.000112466	0.000110048	0.000114544
362	L-Allothreonine 1	805.345	12.0758,0	29	57	9.75403e-10	1.25988e-09	1.01561e-09	1.60543e-09	0.000286877	8.99891e-10	0.000406062	0.000301273	0.000294572	0.000269759	0.000335622	0.000153992	0.000125688	0.000112139	0.000187846	0.000125609	0.000193507	0.000161147	0.000103313	9.86458e-05	0.000203279	0.000216693	8.65304e-05	9.45826e-05	0.000273281	0.000245285	0.000203598	0.000211812	0.000175306	0.000208081
364	Tartronic acid	438.931	12.1094,0	30	221	0.000123062	0.000170227	6.51672e-05	0.000231204	7.33994e-05	0.000130382	6.79552e-05	8.44469e-05	9.32758e-05	0.000119538	8.80353e-05	0.000128072	8.49635e-10	7.89112e-05	0.000154013	8.52932e-05	8.50302e-05	0.000148321	8.65335e-05	8.90454e-10	0.000127215	0.000127495	7.96269e-05	9.64011e-05	6.95251e-05	5.75824e-05	5.08399e-05	6.13675e-05	5.58682e-05	5.93342e-05
368	1-Indanone 1	296.714	12.186,0	29	176	4.56176e-05	5.93492e-05	3.00391e-05	0.00013362	2.77415e-05	6.07903e-05	4.14455e-05	4.77277e-05	4.63227e-05	9.40378e-05	3.9701e-05	4.3694e-05	5.25305e-05	4.34045e-05	8.96792e-05	4.35126e-05	6.18549e-05	8.06374e-05	8.85357e-10	5.08956e-05	6.70133e-05	7.31431e-05	6.53026e-05	6.29766e-05	4.75358e-05	3.39771e-05	2.70108e-05	5.8535e-05	2.46671e-05	3.1767e-05
374	thymine	666.433	12.2754,0	30	255	0.000272599	1.25988e-09	1.01561e-09	1.60543e-09	0.000164233	0.000290635	0.000207474	0.000151766	0.000117882	0.000229128	0.000100332	0.000112725	3.71847e-05	6.69831e-05	0.000147859	7.06785e-05	9.45798e-05	0.000122908	6.3926e-05	3.35238e-05	0.000106015	9.52998e-05	5.08363e-05	5.75371e-05	0.000121591	0.000123475	0.00011317	0.000153551	0.000118223	0.000113466
376	hydroquinone	317.312	12.3208,0	27	100	0.000350696	0.000190081	1.01561e-09	1.60543e-09	0.00020473	0.000204717	0.000197903	0.00018836	0.000179941	0.000279125	0.000140682	0.000199066	3.6797e-05	7.58629e-10	0.000133191	1.31106e-09	0.000119853	8.55463e-05	0.000137337	3.79258e-05	0.000222907	9.7221e-10	7.04057e-05	9.15352e-05	0.000317215	0.000276982	0.000215702	0.000262973	0.000205003	0.000287101
378	Glutaric Acid	840.233	12.3561,0	30	55	0.00104249	1.25988e-09	0.000970334	0.00218867	0.00103075	0.0008539	0.000869271	0.00100689	0.000966601	0.00145441	0.000870876	0.000851383	0.00063158	0.000923558	0.00118955	0.000611931	0.000554974	0.000924341	0.000993795	0.000346882	0.00119022	0.000693313	0.000664203	0.00114604	0.00106404	0.00106972	0.000915506	0.00100588	0.00082885	0.00116194
382	2-Methylglutaric Acid	356.55	12.4683,0	27	86	9.78986e-05	1.25988e-09	1.01561e-09	0.000102535	5.49935e-05	4.73914e-05	5.47599e-05	5.65501e-05	4.03447e-05	5.35737e-05	4.24831e-05	2.46943e-05	1.08638e-05	1.94923e-05	3.06003e-05	1.31106e-09	2.73914e-05	1.15959e-09	7.69898e-05	2.46164e-05	3.13654e-05	2.86789e-05	1.9155e-05	3.14372e-05	5.103e-05	5.59698e-05	5.17377e-05	4.95601e-05	3.85808e-05	4.1209e-05
386	hydrocinnamic acid	914.367	12.5791,0	30	104	0.0684877	0.086504	0.0862944	0.228331	0.128309	0.0841604	0.122941	0.102605	0.156464	0.173995	0.0948976	0.123054	0.180331	0.153411	0.214122	0.227866	0.148079	0.243707	0.203444	0.221566	0.297853	0.240069	0.229486	0.200873	0.110825	0.121513	0.121724	0.113213	0.127347	0.128943
389	2-Deoxytetronic acid	433.533	12.6556,0	30	69	7.79189e-05	0.000130042	0.000102023	5.29582e-05	0.000119754	0.000127659	7.86365e-10	7.58495e-05	9.54076e-07	2.1703e-07	0.000107044	7.3718e-05	0.000117529	8.62303e-05	0.000123004	0.000225323	6.50231e-05	1.15959e-09	0.000154666	1.04532e-05	0.000157372	0.000153566	9.2378e-05	0.000144412	0.000148923	0.000113968	8.51538e-05	0.000121852	9.58164e-05	9.4805e-05
391	beta-Alanine 2	475.207	12.6879,0	30	174	0.000163374	0.000480847	0.000144578	1.60543e-09	0.000197965	0.00031649	0.000157504	0.000214083	0.000199039	0.000377434	0.000183704	0.000262312	0.000193749	0.000174653	9.20013e-10	0.000335215	0.000154057	0.000297638	0.000122933	0.000106523	0.000313953	0.000244804	0.000246016	0.000121718	0.000188204	0.0001641	0.000162274	0.000177231	0.000139959	0.000175394
394	Erythrose 2	336.5	12.7573,0	27	129	9.75403e-10	5.79481e-05	2.67553e-05	3.83286e-05	2.84418e-05	2.56552e-05	2.13547e-05	2.25657e-05	4.46227e-05	3.48792e-05	3.46236e-05	9.76939e-10	3.91251e-05	2.3964e-05	2.90078e-05	1.31106e-09	2.29889e-05	3.28183e-05	3.84258e-05	1.75877e-05	4.59106e-05	3.91585e-05	3.01887e-05	1.14126e-09	2.56427e-05	2.58256e-05	2.61226e-05	2.02269e-05	1.93942e-05	2.12334e-05
396	Glutaconic acid	568.862	12.8743,0	30	55	0.000185717	1.25988e-09	0.000121336	1.60543e-09	8.71561e-10	8.99891e-10	0.000137596	0.000126859	0.000195532	0.000260527	0.000172629	0.000186963	0.000125598	0.000152568	9.20013e-10	0.000142974	0.000101401	0.000194639	0.000120303	8.99582e-05	0.000123433	0.00016144	0.000146531	0.000223781	0.00021132	0.000220144	0.000170223	0.000200479	0.000152178	0.00021552
398	5-Methylresorcinol	263.158	12.8914,0	27	169	4.15189e-05	1.25988e-09	3.22498e-05	1.60543e-09	8.71561e-10	8.99891e-10	3.93192e-05	3.37734e-05	5.52669e-05	8.9551e-05	4.55073e-05	7.56956e-05	4.94117e-05	4.68076e-05	9.20013e-10	4.13422e-05	3.63739e-05	1.15959e-09	4.4402e-05	3.39323e-05	4.99657e-05	5.43016e-05	5.00139e-05	3.83957e-05	5.9136e-05	4.14258e-05	3.71483e-05	4.65998e-05	2.41873e-05	3.34003e-05
400	L-Threose 2	500.167	12.9723,0	30	147	0.0424676	0.0014316	0.0640051	0.00397743	0.0333931	0.00547818	0.033674	0.0519826	0.0298021	0.0257178	0.0439943	0.0254231	0.0294555	0.0458438	0.0291131	0.00715315	0.0549318	0.0172467	0.056508	0.0747812	0.0294709	0.037016	0.0315431	0.0398733	0.0263856	0.0341646	0.0324604	0.0318192	0.0298928	0.0299504
402	Capric Acid	560.364	13.0541,0	24	117	0.000115388	0.000251277	1.01561e-09	1.60543e-09	8.68997e-05	0.00017044	0.000102194	0.000165435	9.75487e-10	0.000194598	9.83475e-05	0.000101037	7.03765e-05	7.58629e-10	9.20013e-10	9.07718e-05	9.48995e-10	0.000117365	9.13585e-05	0.000101149	0.000159705	9.7221e-10	8.29871e-10	0.000122465	0.000526184	0.000693519	0.000615946	0.000562495	0.000569971	0.00061366
403	Citramalic acid	253.917	13.0682,0	26	143	0.00023806	1.25988e-09	1.01561e-09	1.60543e-09	7.61302e-05	8.99891e-10	0.000204279	0.000129823	0.000118698	0.000249663	0.000118461	0.000191039	0.000159487	0.000122097	9.20013e-10	1.31106e-09	0.000103382	0.00024326	8.85357e-10	0.000136335	8.54191e-05	0.00011313	9.49063e-05	0.000224247	0.000144908	0.00018679	5.46032e-10	0.000172078	0.000145972	0.000180417
405	3-Aminoisobutyric acid 1	611.433	13.1041,0	30	174	0.000823215	0.000547718	0.000648081	0.000837455	0.00056991	0.00108849	0.000970312	0.00037412	0.000263242	0.000731543	0.000217227	0.000442661	0.000215231	9.8532e-05	9.20013e-10	0.000288771	0.000176212	0.000814121	6.75598e-05	0.000364199	0.000226334	0.000233525	0.000214143	0.000181514	0.000428893	0.000535836	0.000567653	0.000488671	0.000396026	0.000485543
407	Aminomalonic acid	811.367	13.1651,0	30	218	9.75403e-10	0.000109441	1.01561e-09	0.00136195	0.000692908	0.000286345	0.000625153	0.000531551	0.000493621	0.000544007	0.000310423	0.000144382	0.000132197	0.000220542	0.000199851	8.77344e-05	0.000285122	0.000224137	0.000338602	0.000133138	0.000226902	0.00026372	1.42044e-06	0.000226149	0.0004051	0.000525476	0.000536517	0.000502673	0.000482165	0.000577054
415	N-ethylmaleamic acid 3	543.667	13.3375,0	27	147	0.000654517	1.25988e-09	0.00102235	1.60543e-09	0.000276476	8.99891e-10	0.000806071	0.00150873	0.000683044	0.00045766	0.00134453	0.00061448	0.00160883	0.00230553	0.000372551	8.2339e-05	0.00151034	0.000379554	8.85357e-10	0.00193129	0.000692375	0.00134685	0.00128016	0.00172259	0.000797165	0.0010772	0.000991462	0.000761877	0.000573678	0.000637899
416	L-Malic acid	815.1	13.394,0	30	73	9.75403e-10	1.25988e-09	1.01561e-09	1.60543e-09	0.0028242	0.00247627	0.00402492	0.00382589	0.0023215	0.00364092	0.00224761	0.0011731	0.00113523	0.00173085	0.000732929	0.00068497	0.00146633	0.00106926	0.00113992	0.00118965	0.00122598	0.00122021	0.000872475	0.0016298	0.00235794	0.00369154	0.00365726	0.00251843	0.00242104	0.00295897
418	nicotinamide	558	13.4061,0	21	179	0.000170651	1.25988e-09	0.000184404	0.000432009	8.71561e-10	8.99891e-10	0.000126913	0.00017944	0.000145711	0.000312803	1.05079e-09	9.76939e-10	8.49635e-10	7.58629e-10	0.00041633	0.000101004	0.000203278	0.000402778	8.85357e-10	0.000148266	1.52949e-09	0.000307566	0.000164121	1.14126e-09	0.000105226	0.000156079	0.000151997	0.000134432	8.10935e-10	0.000166408
420	5,6-dihydrouracil 1	318.286	13.429,0	16	243	8.94725e-05	2.9349e-05	9.90347e-05	0.00011273	5.27936e-05	2.81245e-05	6.35083e-05	7.02475e-05	3.38786e-05	5.82429e-05	1.05079e-09	9.76939e-10	8.49635e-10	7.58629e-10	9.20013e-10	1.31106e-09	9.48995e-10	1.15959e-09	8.85357e-10	8.90454e-10	1.52949e-09	9.7221e-10	8.29871e-10	1.14126e-09	3.61555e-05	4.39236e-05	4.41867e-05	3.56304e-05	3.74692e-05	4.45919e-05
422	Maleamate 3	419.409	13.4917,0	28	305	2.58574e-05	4.04442e-05	3.45337e-05	1.60543e-09	2.26197e-05	2.12366e-05	2.49238e-05	2.16695e-05	1.5473e-05	2.97114e-05	1.90371e-05	1.78541e-05	3.13711e-05	2.18343e-05	1.90521e-05	1.31106e-09	1.96681e-05	2.36074e-05	8.85357e-10	1.98837e-05	1.52949e-09	2.29139e-05	9.88682e-06	1.96884e-05	1.25396e-05	1.11903e-05	1.16706e-05	1.04977e-05	1.42641e-05	1.11139e-05
424	4-hydroxybenzaldehyde 2	634.467	13.5305,0	30	223	5.91045e-05	7.45649e-05	4.86122e-05	0.000177308	2.71395e-05	5.63413e-05	5.57576e-05	5.86692e-05	6.93231e-05	9.84024e-05	4.69698e-05	5.14614e-05	7.14237e-05	8.34374e-05	8.75891e-05	5.65715e-05	7.17641e-05	0.000113331	8.85357e-10	5.8849e-05	0.000100939	8.21107e-05	9.66299e-05	6.63845e-05	5.2556e-05	6.66338e-05	6.79708e-05	5.18677e-05	6.34347e-05	5.65475e-05
426	asparagine 4	244.182	13.5651,0	30	202	0.000229278	1.25988e-09	0.00032247	1.60543e-09	0.000173006	8.99891e-10	0.000129916	0.000114535	0.000194424	0.000304759	0.000142692	0.000136405	0.000116704	0.000131977	0.000184527	8.97838e-05	0.00012838	0.000198501	0.000162471	8.44404e-05	0.000140844	0.00016843	0.000100267	9.85728e-05	0.000108042	0.00013694	0.000134091	0.000114815	0.000126047	0.00013369
429	adipic acid	657.862	13.6389,0	29	111	0.000219027	1.25988e-09	0.000245202	1.60543e-09	0.00023046	0.000195471	7.86365e-10	0.000210034	0.000204117	1.36185e-09	0.000142738	0.000256595	0.000216933	0.000182763	0.000242964	1.31106e-09	9.48995e-10	0.000261942	0.000297825	0.000112118	0.000220333	0.000257429	8.29871e-10	0.000320186	0.000215653	0.000283542	0.000292679	0.000222168	0.000183807	0.000208684
430	N-Acetyl-L-leucine 1	426.955	13.6606,0	22	84	0.000316516	0.000585023	1.01561e-09	1.60543e-09	8.71561e-10	0.000237267	7.86365e-10	0.000430571	0.000465011	0.000903008	1.05079e-09	9.76939e-10	8.49635e-10	0.000460467	9.20013e-10	1.31106e-09	0.000424116	0.000390445	0.000429314	8.90454e-10	0.000277637	0.000553819	0.000159262	0.000660784	0.000678072	0.000926902	0.00105322	0.000546561	0.000469648	0.000549235
431	salicylic acid	583.481	13.6888,0	27	267	3.65741e-05	6.37468e-05	4.3004e-05	0.000104028	4.84735e-05	4.88788e-05	4.67977e-05	4.97236e-05	5.90714e-05	8.70927e-05	5.97684e-05	8.62794e-05	9.33794e-05	9.12464e-05	0.000101416	6.22721e-05	7.202e-05	1.15959e-09	8.85357e-10	6.61469e-05	0.000111735	9.7221e-10	9.73771e-05	0.000103065	6.56236e-05	6.27579e-05	6.88084e-05	6.62021e-05	8.10935e-10	5.69962e-05
436	aspartic acid 1	836.033	13.7993,0	30	232	9.75403e-10	0.0021611	1.01561e-09	1.60543e-09	0.000589498	0.00151115	0.00124016	0.00100522	0.000787979	0.00132506	0.000657821	0.000225386	0.000233438	0.000420312	0.00023347	0.000170676	0.000619217	0.000374486	0.00059429	0.000212009	0.000335516	0.000393727	0.000105124	0.000327369	0.000918588	0.000915369	0.000968572	0.000819335	0.000719341	0.000730015
438	oxoproline	924.033	13.8305,0	30	156	0.0210823	0.031283	1.01561e-09	1.60543e-09	0.00916178	0.0144246	0.0125737	0.0129905	0.0107232	0.0181916	0.0106696	0.00350336	0.00345142	0.00739398	0.00320766	0.00250995	0.00831491	0.00646731	0.0138461	0.00276717	0.0071747	0.00973881	0.00332943	0.00894735	0.0133532	0.0149764	0.0163117	0.0124761	0.0109901	0.0116408
439	Cytosin	519	13.8543,0	30	254	0.00011667	1.25988e-09	1.01561e-09	1.60543e-09	5.88362e-05	8.83757e-05	0.000119989	4.63623e-05	3.78558e-05	5.26741e-05	3.9116e-06	2.28978e-05	1.91151e-05	2.81596e-05	3.60243e-05	2.61105e-05	5.87399e-06	3.0989e-05	6.918e-05	2.59309e-05	3.46749e-05	2.65264e-05	2.58505e-05	2.05237e-05	3.75172e-05	4.06744e-05	4.77921e-05	3.79446e-05	4.93797e-05	3.67757e-05
446	glutamine 3	201.769	13.9635,0	16	84	0.000228423	1.25988e-09	1.01561e-09	1.60543e-09	3.11823e-05	8.66118e-05	0.000165484	0.000212626	0.000190514	0.000284197	0.000186835	9.76939e-10	8.49635e-10	0.000189142	9.20013e-10	1.31106e-09	9.48995e-10	1.15959e-09	8.85357e-10	5.8653e-05	0.000132845	9.7221e-10	8.29871e-10	1.14126e-09	6.3004e-05	7.74014e-05	5.46032e-10	0.000152213	8.10935e-10	8.76274e-10
450	Threonic acid	673.654	14.0627,0	27	292	3.38096e-05	0.000121782	5.56033e-05	1.60543e-09	6.11693e-05	5.97693e-05	3.89698e-05	2.84082e-05	9.75487e-10	2.23175e-05	2.98071e-05	9.76939e-10	5.37102e-05	3.31837e-05	3.11167e-05	1.31106e-09	2.56054e-05	5.61244e-05	6.06148e-05	3.60971e-05	2.59046e-05	3.10681e-05	2.33445e-05	5.19292e-05	3.34497e-05	3.14322e-05	3.25317e-05	4.17719e-05	3.05798e-05	3.05235e-05
455	2-Amino-2-norbornanecarboxylic acid 2	250.091	14.1474,0	23	98	9.75403e-10	1.25988e-09	1.01561e-09	1.60543e-09	5.50459e-05	8.99891e-10	7.86365e-10	3.96205e-05	3.156e-05	1.36185e-09	4.50322e-05	1.50009e-05	3.67068e-05	3.77814e-05	9.20013e-10	1.31106e-09	3.29322e-05	3.23818e-05	7.3378e-05	2.36956e-05	3.05028e-05	2.6917e-05	1.41428e-05	2.03185e-05	6.08428e-05	6.71752e-05	7.56389e-05	8.66617e-05	4.7732e-05	5.52686e-05
459	L-cysteine	238.667	14.2413,0	13	173	9.75403e-10	1.25988e-09	1.01561e-09	1.60543e-09	8.54868e-06	8.99891e-10	1.40964e-05	1.96782e-05	9.75487e-10	1.36185e-09	1.05079e-09	2.31271e-05	8.49635e-10	7.58629e-10	9.20136e-06	1.31106e-09	1.28462e-05	1.15959e-09	8.85357e-10	1.25306e-05	1.52949e-09	3.28478e-06	8.29871e-10	1.14126e-09	1.01404e-05	6.20604e-06	1.02389e-05	9.92207e-06	1.33569e-05	8.76274e-10
461	(2R,3S)-2-hydroxy-3-isopropylbutanedioic acid	262.5	14.3018,0	21	217	1.80629e-05	1.25988e-09	3.0538e-05	1.60543e-09	1.98596e-05	3.01658e-05	1.42495e-05	1.07311e-06	9.75487e-10	2.47387e-05	1.05079e-09	9.76939e-10	7.99304e-06	2.10486e-05	1.34191e-05	1.31106e-09	9.48995e-10	1.45421e-05	8.85357e-10	8.90454e-10	1.52949e-09	1.47925e-05	1.04725e-05	1.14126e-09	1.37084e-05	1.35012e-05	1.83225e-05	1.79293e-05	1.83983e-05	1.00162e-05
467	phenylethylamine	624.8	14.4095,0	17	174	9.75403e-10	1.25988e-09	0.00042861	0.000600796	8.71561e-10	0.00073741	0.000484055	9.6339e-10	9.75487e-10	0.000158553	0.000219635	9.76939e-10	8.49635e-10	7.58629e-10	0.000307583	0.000304402	9.48995e-10	0.000197875	8.85357e-10	0.000176409	1.52949e-09	9.7221e-10	8.29871e-10	1.14126e-09	0.000185208	0.000149115	0.000202364	0.000212107	0.000136851	0.000163745
468	N-Methyl-L-glutamic acid 2	424.3	14.4268,0	11	202	0.000107028	1.76155e-05	0.000147006	0.000208089	4.19238e-05	8.99891e-10	7.86365e-10	9.6339e-10	9.75487e-10	1.36185e-09	1.05079e-09	9.76939e-10	8.49635e-10	7.58629e-10	9.20013e-10	1.31106e-09	9.48995e-10	1.15959e-09	8.85357e-10	8.90454e-10	1.52949e-09	9.7221e-10	8.29871e-10	1.14126e-09	3.32148e-05	2.34181e-05	3.67547e-05	3.36245e-05	3.0702e-05	2.73172e-05
469	glycocyamine 1	244.733	14.4436,0	16	243	9.6806e-05	1.25988e-09	7.72727e-05	7.4379e-05	3.20569e-05	8.99891e-10	4.75367e-05	9.6339e-10	1.9748e-05	3.05768e-05	1.05079e-09	9.76939e-10	8.49635e-10	7.58629e-10	9.20013e-10	1.31106e-09	1.61855e-05	1.15959e-09	2.16346e-05	8.90454e-10	1.52949e-09	1.91254e-05	8.29871e-10	1.14126e-09	4.10948e-05	2.81051e-05	3.74339e-05	3.57508e-05	3.14248e-05	2.42236e-05
470	4-Hydroxyphenylethanol	641.2	14.4595,0	30	179	0.000257096	1.25988e-09	0.000173065	1.60543e-09	0.000243005	0.000231583	0.000115487	0.000162084	0.000290808	0.000290625	0.000238546	0.000253941	8.49635e-10	7.58629e-10	0.000116358	0.00014422	0.000306796	0.000321748	0.000280697	0.000169263	0.000175887	0.000360689	0.000445306	0.000269076	0.000254517	0.000226522	0.000289483	0.000293616	0.000212579	0.000240437
480	Tropic Acid	243.667	14.6275,0	29	268	2.03985e-05	1.25988e-09	6.13853e-05	0.000190414	3.6314e-05	3.13621e-05	4.76217e-05	4.55488e-05	6.32677e-05	7.8998e-05	5.17575e-05	6.65748e-05	0.000141191	0.000119349	9.88214e-05	7.32506e-05	8.02616e-05	0.000131156	0.000112382	5.58473e-05	0.000174989	0.000132048	8.29871e-10	4.75175e-05	6.68988e-05	6.70553e-05	7.12295e-05	8.31257e-05	5.20369e-05	5.59716e-05
482	3-hydroxy-3-methylglutaric acid	313	14.7106,0	13	360	9.75403e-10	1.25988e-09	1.47229e-05	1.60543e-09	2.74924e-05	1.43965e-05	7.86365e-10	1.44812e-05	9.75487e-10	1.36185e-09	1.05079e-09	9.76939e-10	8.49635e-10	8.68027e-06	2.47917e-05	1.31106e-09	9.48995e-10	1.15959e-09	8.85357e-10	2.28783e-05	1.52949e-09	9.7221e-10	8.29871e-10	1.14126e-09	1.82883e-05	1.37319e-05	1.38928e-05	1.69516e-05	1.35499e-05	1.61705e-05
486	pimelic acid	768.138	14.8261,0	29	125	7.0657e-05	1.25988e-09	9.11238e-05	0.000253243	9.3017e-05	9.54337e-05	8.06024e-05	8.62518e-05	5.79545e-05	8.16037e-05	6.67711e-05	9.2537e-05	0.000123491	0.00013623	8.59419e-05	9.53408e-05	8.33415e-05	0.000142377	8.85357e-10	8.27139e-05	0.000209231	0.000179856	8.29871e-10	0.00015092	0.000108827	0.0001094	0.000135808	0.000166921	8.39284e-05	9.10339e-05
487	Digitoxose 2	356.045	14.8526,0	28	204	0.000119519	1.25988e-09	1.01561e-09	1.60543e-09	4.69036e-05	8.99891e-10	5.56041e-05	3.37574e-05	3.00088e-05	8.11048e-05	3.14954e-05	5.96139e-05	2.39103e-05	5.21721e-05	6.90759e-05	1.99079e-05	3.9034e-05	4.80188e-05	6.41384e-05	1.9925e-05	7.57519e-05	5.45726e-05	8.29871e-10	1.14126e-09	6.25449e-05	5.84238e-05	7.5207e-05	9.39404e-05	5.51099e-05	4.88397e-05
489	3-hydroxyphenylacetic acid	613.583	14.8914,0	26	164	9.75403e-10	1.25988e-09	0.000178678	0.00102615	0.000173382	0.000935144	0.000340622	8.89034e-05	9.75487e-10	0.000100692	7.64318e-05	0.000123525	0.000159189	9.88385e-05	9.20013e-10	8.30515e-05	9.31221e-05	0.000153624	0.000145014	8.90454e-10	1.52949e-09	9.7221e-10	0.000124252	2.68565e-06	0.000276229	0.000257538	0.000320017	0.000403267	0.000230375	0.000248197
491	D-erythronolactone 2	397.414	14.9064,0	29	221	0.000324284	1.25988e-09	0.000352871	7.5315e-05	0.000266094	9.64436e-05	0.000241816	0.000281662	0.000212907	0.000173345	0.000313415	0.000282765	8.49635e-10	0.000375884	0.000244727	8.98043e-05	0.000309809	0.00025111	0.000373552	8.90454e-10	0.000328307	0.000336665	8.29871e-10	0.000342305	0.000263536	0.000214347	0.000267074	0.000388785	0.000195264	0.000206515
496	glutamic acid	482.286	14.9936,0	28	244	0.000300599	0.000225586	0.000347868	0.000813644	0.000654138	8.99891e-10	7.86365e-10	9.6339e-10	0.000278688	0.000376239	0.000181602	0.000445104	0.000169949	0.000172799	9.20013e-10	0.000446341	0.000121881	0.000586845	6.94698e-05	0.000103121	0.000355801	0.000174009	0.000266481	0.000172414	0.000134466	0.000116133	0.000139086	0.000212146	0.000137006	0.000138203
501	tartaric acid	341.526	15.0506,0	28	129	0.000291882	0.000522716	0.000303761	1.60543e-09	0.000285356	0.000541351	0.000221779	0.000135099	0.000162856	0.000104649	0.000162574	0.00026576	0.000463788	0.000300223	0.000263327	1.31106e-09	0.000180544	0.000334133	0.000308749	0.00015119	1.52949e-09	0.000206037	0.000281708	0.000169431	0.000244514	0.000196834	0.000271002	0.000288226	0.000108172	0.000117136
504	phenylalanine 1	609.75	15.0977,0	24	218	0.000416012	1.25988e-09	0.000316993	1.60543e-09	0.000165024	0.00046279	0.000218331	5.85049e-05	6.83339e-05	0.000127091	0.000119296	6.15619e-05	5.64545e-05	7.58629e-10	3.51043e-05	1.31106e-09	8.13732e-05	5.35702e-05	8.85357e-10	8.90454e-10	1.52949e-09	4.90589e-05	3.38012e-05	1.14126e-09	7.07795e-05	5.90617e-05	9.45978e-05	0.000104452	6.63098e-05	5.74126e-05
505	5-Aminovaleric acid 1	714.5	15.1181,0	30	174	0.000810175	1.25988e-09	0.0011283	1.60543e-09	0.000611201	8.99891e-10	0.000493815	0.000343441	0.000289297	0.000545525	0.00036492	0.000321462	0.000270483	0.000355954	0.000303444	0.000275941	0.000315588	0.000362168	0.000137564	0.000106645	0.000489575	0.000283082	0.000322497	8.23632e-05	0.000348802	0.00031694	0.000430099	0.000447399	0.000299039	0.000309645
510	4-hydroxyphenylacetic acid	722.967	15.2529,0	30	73	0.0116296	1.25988e-09	0.0156588	0.0161194	0.00568175	0.00633737	0.00704867	0.00539737	0.00507289	0.00341538	0.00402057	0.00413163	0.00466929	0.00729427	0.00258512	0.00247695	0.00403108	0.00157182	0.0131593	0.00221364	0.007913	0.00276356	0.00474593	0.0035161	0.00365098	0.00351271	0.00467004	0.00380487	0.00387416	0.00414388
512	allose 1	294.483	15.2698,0	29	318	9.49607e-05	6.42464e-05	9.01045e-05	1.60543e-09	9.57727e-05	0.000117434	7.99104e-05	8.61829e-05	9.315e-05	0.000107044	8.56213e-05	9.76939e-10	0.000100502	0.000108993	0.000167784	0.00010636	7.71498e-05	0.000161968	4.93799e-05	6.98052e-05	0.000128927	8.37066e-05	0.000144642	9.59716e-05	8.68478e-05	6.9463e-05	7.95372e-05	7.24069e-05	7.52871e-05	7.95409e-05
515	vanillin	272.955	15.3488,0	23	226	3.88337e-05	0.000139853	2.99276e-05	0.000165797	2.11255e-05	8.99891e-10	2.4917e-05	9.6339e-10	9.75487e-10	1.36185e-09	3.50918e-05	6.43229e-05	3.42481e-05	5.0132e-05	2.96324e-05	1.31106e-09	6.65831e-05	3.73832e-05	4.71781e-05	8.90454e-10	1.52949e-09	5.14043e-05	8.2878e-05	5.15191e-05	6.78498e-05	6.05481e-05	6.99073e-05	4.79246e-05	4.4588e-05	4.64861e-05
518	cycloserine	278.429	15.4018,0	28	248	0.000383222	1.25988e-09	0.000427924	1.60543e-09	0.000221134	8.2393e-05	0.000401055	0.000505443	0.000325752	0.000227857	0.000442728	0.000584038	0.000500358	0.000583132	0.000179936	9.60961e-05	0.000377102	0.000220248	0.000315812	0.000364566	0.000581317	0.000567543	8.29871e-10	0.000419301	0.000272473	0.000244675	0.000269709	0.00021689	0.000230259	0.000231647
519	lauric acid	885.4	15.4138,0	30	117	0.000832895	1.25988e-09	1.01561e-09	1.60543e-09	0.000323226	8.99891e-10	0.00081946	0.00052903	0.000538335	0.000408539	0.000354715	0.000639131	0.000332417	0.000309033	0.000408513	0.000310781	0.000374501	0.000536054	0.000323212	0.000465968	0.000642622	0.000368922	0.000559661	0.000352975	0.000711533	0.000714462	0.000845094	0.000724862	0.000760022	0.000778458
521	xylose 1	863.167	15.4671,0	30	103	0.00180888	1.25988e-09	0.00212867	1.60543e-09	0.000819715	0.00210151	0.00134064	0.000609271	0.000570498	0.000803166	0.000763423	0.00079516	0.0012713	0.00105412	0.000973966	0.000666516	0.0011137	0.00137707	0.000993094	0.000896713	0.000893541	0.000768206	0.00112718	0.000986494	0.000799188	0.000835591	0.000956156	0.000791602	0.000896302	0.000964513
526	ribose	934.5	15.6434,0	30	103	0.0499723	0.0550063	1.01561e-09	1.60543e-09	0.0299805	0.049593	0.0507871	0.0195029	0.016412	0.0230459	0.0192871	0.0237796	0.0215195	0.00709704	0.0267784	0.016723	0.0285757	0.0406071	0.0114712	0.0194282	0.0153329	0.0168686	0.0123998	0.0146227	0.0132285	0.0205666	0.0201747	0.0141669	0.0209706	0.0224703
528	dihydrocoumarin 1	576.778	15.7258,0	27	192	2.89884e-05	0.00011809	1.01561e-09	1.60543e-09	2.69969e-05	5.91373e-05	3.00458e-05	2.97454e-05	3.83458e-05	1.36185e-09	1.66548e-05	4.55564e-05	8.49635e-10	6.21637e-05	5.49742e-05	4.18243e-05	3.819e-05	7.4808e-05	5.92271e-05	4.16003e-05	7.25044e-05	6.18712e-05	6.29355e-05	4.75872e-05	2.44418e-05	4.53986e-05	4.77411e-05	2.20319e-05	3.29988e-05	3.07864e-05
532	Ribonic acid, gamma-lactone	416	15.8262,0	28	215	6.17192e-05	0.000139652	4.93068e-05	0.000176291	4.99728e-05	8.99891e-10	7.1564e-05	5.25902e-05	2.81254e-05	8.09141e-05	6.47152e-05	0.000153272	6.66115e-05	8.02475e-05	0.00011362	6.63364e-05	3.27938e-05	9.34972e-05	8.85357e-10	4.55899e-05	8.29975e-05	7.88062e-05	8.85325e-05	7.0206e-05	4.47986e-05	0.000101409	9.72329e-05	4.84693e-05	6.65429e-05	5.93962e-05
534	cyclohexylsulfamic acid 1	373	15.8535,0	30	282	0.00205949	4.21491e-05	0.00316145	7.99087e-05	0.000983189	0.000268613	0.00229509	0.00284999	0.0015916	0.00078677	0.00295218	0.00221007	0.00615737	0.00498758	0.000745657	0.000344443	0.00407972	0.00106596	0.00599567	0.0056293	0.00195671	0.00303083	0.00316361	0.00381884	0.00141585	0.00267172	0.00280509	0.00124407	0.00172997	0.00163524
536	Levoglucosan	388.767	15.9135,0	30	55	0.00056284	0.000533104	0.000443416	0.00126045	0.000487177	0.000589948	0.000565589	0.000491556	0.00036377	0.000581844	0.000454382	0.000764615	0.000681831	0.000739599	0.000568906	0.000506509	0.000513424	0.000660119	0.00101604	0.000526662	0.0013581	0.00102034	0.000940699	0.00107079	0.000516522	0.000697867	0.000790835	0.000458934	0.000595621	0.000594653
540	2,5-dihydroxybenzaldehyde	235.55	16.0407,0	24	165	1.95981e-05	1.25988e-09	1.71041e-05	3.57062e-06	1.86782e-05	2.77328e-05	7.86365e-10	1.81669e-05	9.75487e-10	1.36185e-09	1.33297e-05	3.57189e-05	8.49635e-10	2.60991e-05	3.82718e-05	2.75667e-05	2.41511e-05	4.15256e-05	8.85357e-10	2.31e-05	3.40862e-05	2.29127e-05	3.18585e-05	3.18175e-05	9.62418e-06	4.92308e-10	2.05762e-05	1.37654e-05	2.15789e-05	2.56113e-05
541	fucose 1	530.786	16.104,0	30	117	0.000884147	1.25988e-09	1.01561e-09	1.60543e-09	0.000484673	8.99891e-10	0.000481689	0.000302835	0.000296775	0.000374569	0.000338254	0.000434541	0.000441486	0.000355712	0.000329598	0.000248294	0.000358324	0.000434502	0.000345069	0.000341367	0.000366023	0.000314496	0.000255707	0.000313286	0.000307917	0.000381469	0.000589724	0.000310202	0.00039675	0.000406714
553	putrescine 2	860.6	16.3774,0	30	174	0.00765895	1.25988e-09	0.00189164	1.60543e-09	0.00324997	8.99891e-10	0.00411206	0.00135479	0.000588817	0.00533578	0.00113401	0.00367973	0.00177468	0.000373095	0.00733781	0.00614484	0.000847279	0.00414131	0.000128765	0.00146195	0.00120762	0.0010704	0.00108052	0.000242594	0.00277025	0.00248325	0.00277549	0.00280221	0.00188505	0.00175158
555	2,3-dihydroxybenzoic acid	299.105	16.4148,0	19	267	4.11529e-05	1.25988e-09	1.93869e-05	1.60543e-09	8.71561e-10	8.99891e-10	2.09771e-05	9.6339e-10	9.75487e-10	4.70666e-05	2.47344e-05	2.14694e-05	3.10913e-05	1.90218e-05	1.30446e-05	1.59622e-05	1.97058e-05	2.11375e-05	8.85357e-10	8.90454e-10	1.52949e-09	3.15517e-05	2.25447e-05	1.14126e-09	2.34415e-05	2.25445e-05	2.92911e-05	5.47172e-10	1.21163e-05	1.20586e-05
557	Ciliatine	213.5	16.4726,0	25	248	0.000161112	1.25988e-09	7.91823e-05	1.60543e-09	0.000114736	5.78419e-05	7.99112e-05	8.57309e-05	6.07732e-05	0.000197288	6.48441e-05	0.000156286	9.5591e-05	5.82749e-05	0.000102051	0.00014127	9.48995e-10	8.60159e-05	2.84428e-05	8.90454e-10	0.000137114	0.000117717	0.000102292	5.41485e-05	5.1089e-05	4.57942e-05	5.46032e-10	4.59204e-05	3.551e-05	2.41836e-05
560	D-(glycerol 1-phosphate)	718.6	16.5736,0	30	299	9.75403e-10	0.000532714	0.000502734	1.60543e-09	0.000263943	0.000436015	0.000204164	0.00012231	0.000115546	0.000246267	9.56652e-05	0.000102981	2.39971e-05	8.99147e-05	9.23032e-05	0.000113953	7.70533e-05	6.30231e-05	6.26197e-05	1.96727e-05	0.00010053	9.25122e-05	6.2048e-05	5.26102e-05	0.000264987	0.00025317	0.000261358	0.000244005	0.000151173	0.000127786
561	Diglycerol 1	372.13	16.5796,0	24	355	3.23288e-05	5.52723e-05	2.46482e-05	1.60543e-09	4.21683e-05	2.85621e-05	2.19546e-05	2.40957e-05	3.71252e-05	6.71341e-05	2.55069e-05	4.23728e-05	5.93623e-05	4.25776e-05	4.66421e-05	6.57014e-05	3.60098e-05	6.08859e-05	4.65105e-05	8.90454e-10	7.25378e-05	9.7221e-10	5.33274e-05	1.14126e-09	4.08318e-05	4.03004e-05	5.46032e-10	4.10462e-05	8.10935e-10	2.3779e-05
563	3-(4-hydroxyphenyl)propionic acid	855.133	16.6279,0	30	179	0.000279523	0.000544351	0.000204319	0.000540862	0.000274052	0.000311179	0.000298198	0.000231181	0.000237923	0.000408155	0.00020041	0.000408702	0.000427435	0.000408924	0.000439273	0.00044559	0.000215744	0.000331603	0.000314984	0.000274249	0.00049888	0.000390234	0.000451365	0.000286009	0.000373713	0.000331895	0.000368086	0.000329868	0.000225549	0.000213062
565	Glucose-1-phosphate	672.167	16.6549,0	30	155	0.000160733	0.000400859	0.000119945	0.000216979	0.000124965	0.00018838	0.000126931	0.000178532	0.000124118	0.000201273	0.000183832	0.000298328	0.000422946	0.000335411	0.000241666	0.000282224	0.000170839	0.000243051	0.000158553	0.000265158	0.000251401	0.000313876	0.000309978	0.000195522	0.000242808	0.000236824	0.00022108	0.000203641	0.000125439	0.000119305
569	Dehydroshikimic acid 1	236.071	16.7378,0	17	280	9.75403e-10	1.25988e-09	1.91572e-05	1.60543e-09	8.71561e-10	8.99891e-10	1.60905e-05	2.53447e-05	9.75487e-10	1.36185e-09	2.74549e-05	9.76939e-10	2.88281e-05	4.4187e-05	9.20013e-10	1.31106e-09	3.38891e-05	1.15959e-09	2.07569e-06	4.2622e-05	6.57287e-06	3.04751e-05	2.42697e-05	4.43429e-05	1.54335e-05	1.33705e-05	5.46032e-10	1.25929e-05	8.10935e-10	5.96977e-06
570	3,6-Anhydro-D-galactose 4	304.261	16.7599,0	30	215	0.000179806	0.000464661	8.98552e-05	0.000413771	0.000130699	0.000246276	0.000155105	0.000115633	9.27474e-05	0.00033757	0.000119829	0.000287655	0.000143298	0.000269673	0.000347214	0.000289753	0.000141755	0.000272005	0.000115367	7.20201e-05	0.00030785	0.000319968	0.000291951	0.000234292	0.000339119	0.000281078	0.000308662	0.000262819	0.000172228	0.000178383
571	1,3-diaminopropane	543.793	16.7772,0	29	174	0.000154816	0.000414043	0.000174993	0.000127289	6.33643e-05	0.000123284	0.000100898	7.38462e-05	6.59636e-05	0.000203462	8.45137e-05	0.000160271	0.000252052	0.000172601	0.000363294	0.000150031	0.000193833	0.000320492	8.00783e-05	7.98138e-05	1.52949e-09	9.7221e-10	0.000217012	0.000145964	0.000238061	0.000179234	0.000214422	0.000180537	0.000123059	0.00013303
574	N-Acetyl-L-glutamic acid 2	367.389	16.829,0	18	84	7.6258e-05	1.25988e-09	1.01561e-09	1.60543e-09	8.71561e-10	8.99891e-10	7.23527e-05	7.26163e-05	5.82794e-05	0.000202965	6.43395e-05	6.17765e-05	8.49635e-10	5.54027e-05	9.20013e-10	1.31106e-09	6.78529e-05	1.15959e-09	8.85357e-10	8.90454e-10	7.4237e-05	9.7221e-10	8.29871e-10	1.14126e-09	0.000118978	8.41311e-05	0.000111056	9.18319e-05	6.41014e-05	7.59476e-05
575	2-Deoxy-D-galactose 2	535.48	16.8465,0	25	175	5.62541e-05	0.000146078	1.01561e-09	0.000190739	8.71561e-10	7.22729e-05	5.87545e-05	4.30142e-05	9.75487e-10	5.66958e-05	4.97484e-05	5.27169e-05	7.35287e-05	6.87849e-05	6.82739e-05	1.31106e-09	7.40803e-05	6.28056e-05	6.55521e-05	4.6224e-05	1.52949e-09	5.11848e-05	4.47123e-05	3.15324e-05	8.04185e-05	6.26541e-05	7.11668e-05	6.02397e-05	4.2341e-05	5.16557e-05
578	Methoxamedrine 1	286.409	16.9195,0	26	117	9.75403e-10	0.000358925	0.0004583	1.60543e-09	0.000263352	8.99891e-10	0.000288683	9.22358e-05	4.61842e-05	0.000152699	1.05079e-09	0.000120111	8.49635e-10	3.21573e-05	0.000103853	3.80973e-05	5.50948e-05	6.4633e-05	8.85357e-10	3.37654e-05	5.12053e-05	3.52125e-05	2.94975e-05	1.14126e-09	0.000273712	0.00022136	0.000211869	0.000172987	0.000131183	0.000139986
579	5-Aminoimidazole-4-carboxamide 2	288.179	16.9427,0	29	237	2.13589e-05	4.69222e-05	1.41745e-05	3.11592e-05	1.1864e-05	2.74044e-05	1.97017e-05	1.22843e-05	1.18586e-05	3.99145e-05	1.05079e-09	3.78875e-05	2.52547e-05	2.59408e-05	3.80378e-05	3.11877e-05	2.32871e-05	3.23137e-05	1.25671e-05	1.4066e-05	4.26899e-05	4.60116e-05	3.49466e-05	2.77458e-05	3.09988e-05	2.56101e-05	3.14964e-05	2.79015e-05	1.66317e-05	1.49724e-05
580	N-Acetylisatin 4	291.19	16.9586,0	23	250	2.71338e-05	0.000189037	5.26706e-05	1.60543e-09	8.71561e-10	8.99891e-10	7.86365e-10	1.54146e-05	9.75487e-10	7.95098e-05	1.05079e-09	5.15374e-05	9.41734e-05	6.26525e-05	0.00012332	8.35161e-05	5.00224e-05	0.000126164	8.85357e-10	6.21896e-05	9.00176e-05	9.7221e-10	6.13624e-05	4.86329e-05	4.63993e-05	4.53188e-05	5.82295e-05	4.55054e-05	2.32938e-05	2.41783e-05
581	azelaic acid	935.167	16.997,0	30	55	0.00434383	0.00431052	0.00363878	0.0103246	0.00452688	0.00582782	0.00491557	0.00459072	0.00357862	0.0074807	0.00384612	0.00699492	0.00629292	0.00670448	0.00929433	0.00791911	0.00598736	0.0105568	0.0102187	0.00524419	0.0162508	0.013214	0.0103701	0.0106443	0.00903561	0.00675836	0.00709776	0.00641831	0.00575681	0.00597636
584	3-phosphoglycerate	470.882	17.0555,0	17	299	5.78576e-05	1.41766e-05	1.01561e-09	0.000106651	2.86774e-05	2.55155e-05	2.16928e-05	3.19284e-05	3.08819e-05	2.33304e-05	1.05079e-09	9.76939e-10	8.49635e-10	1.34672e-05	9.20013e-10	1.31106e-09	9.48995e-10	1.15959e-09	8.85357e-10	8.90454e-10	1.52949e-09	9.7221e-10	8.29871e-10	1.14126e-09	2.20878e-05	2.72936e-05	3.44819e-05	2.90603e-05	2.00695e-05	1.74575e-05
585	carbamoyl-aspartic acid 2	223.714	17.0767,0	22	222	9.75403e-10	1.25988e-09	0.000136522	1.60543e-09	8.71561e-10	8.99891e-10	0.00010163	0.000119718	7.2211e-05	8.22804e-05	0.000110807	9.76939e-10	0.000211357	0.000214609	7.56588e-05	1.31106e-09	0.000157792	5.71498e-05	0.000165724	0.000163223	1.52949e-09	0.000133524	0.000148115	0.000128026	0.0001302	0.000148329	0.000155951	0.000128541	6.74466e-05	7.66703e-05
586	hypoxanthine 1	806.433	17.0994,0	30	265	0.00469045	0.00735933	0.0064023	1.60543e-09	0.00298804	0.00689874	0.00398505	0.00164865	0.00115815	0.00298539	0.00117315	0.00141461	0.000169152	0.000673567	0.00254866	0.00105776	0.00151233	0.00129641	0.000409784	0.000117257	0.00111679	0.00122006	0.000655485	0.000496271	0.00195129	0.00296604	0.00321281	0.00291514	0.00177857	0.00196008
587	alpha-D-glucosamine 1-phosphate	496.577	17.1174,0	26	217	0.000337941	1.25988e-09	0.000172576	1.60543e-09	0.000268077	0.000295435	0.000160567	5.37936e-05	6.12196e-05	0.000137867	6.0662e-05	0.000113302	0.000230742	7.68116e-05	0.000242856	6.38931e-05	0.000162312	0.000176529	8.85357e-10	7.63686e-05	1.52949e-09	0.000101495	8.29871e-10	3.69073e-05	0.000227513	0.000306127	0.000328037	0.000290625	0.000199456	0.000208267
589	L-4-Hydroxyphenylglycine 2	288	17.167,0	30	178	9.01406e-05	0.000568086	0.000258194	0.000610374	0.000378308	0.000163949	7.62138e-05	0.000135906	0.000210376	0.000283101	0.000143337	0.000259721	0.000216112	0.000194291	0.000239175	0.000131383	0.000113572	0.000150066	5.6753e-05	4.5143e-05	0.000116643	0.00010467	0.00011808	4.46603e-05	0.000138343	0.000199362	0.000206983	0.000178209	0.000118061	0.000119891
591	10-Hydroxydecanoic acid	370.733	17.1809,0	30	117	9.75403e-10	1.25988e-09	1.01561e-09	1.60543e-09	0.000272434	8.99891e-10	0.000241171	0.00016344	0.000267462	0.000342363	0.000187958	0.000183974	0.00014545	0.000214068	0.000210456	0.000144867	0.000193216	0.000187145	0.000133797	6.11177e-05	0.000285954	0.000219332	0.000175995	0.000150415	0.0003896	0.000590863	0.000530296	0.000422442	0.000270843	0.000291895
592	citric acid	428.767	17.19,0	30	147	9.75403e-10	1.25988e-09	1.01561e-09	1.60543e-09	0.000399965	0.000236026	0.000499853	0.000462561	0.000357495	0.000610228	0.000231197	0.000178755	0.000127072	0.000320317	0.000278188	0.000135773	0.000371939	0.000270462	0.000214606	8.13811e-05	0.000273911	0.000307586	0.000119685	0.000360932	0.000557021	0.000914497	0.00088313	0.000775986	0.00046149	0.000486666
595	N-(2-hydroxyethyl)-iminodiacetic acid 2	437.733	17.2313,0	30	290	0.0023998	1.25988e-09	0.00159839	1.60543e-09	0.0023143	8.99891e-10	0.00175167	0.000959851	0.00143255	0.00236999	0.0011565	0.00293578	0.00205145	0.00167352	0.0032244	0.00159851	0.00116595	0.00275043	0.000539983	0.000642864	0.000927244	0.00111937	0.00103774	0.000547809	0.00132493	0.00192171	0.00196283	0.00189228	0.00118808	0.00127584
596	Farnesal 4	379.385	17.2522,0	30	134	0.000254284	0.00125441	0.000376545	0.00116746	0.00055771	0.000823265	0.000245537	0.000227799	0.00025319	0.000277453	0.000249154	0.000570055	0.000509044	0.000449637	0.000511616	0.000215924	0.000274344	0.000457615	0.000217873	0.000224046	0.000263502	0.000289658	0.000312796	0.000183544	0.000325769	0.000469984	0.000450557	0.000400107	0.000237516	0.000255815
598	4-aminobenzoic acid	241.947	17.3451,0	19	192	9.75403e-10	1.25988e-09	1.01561e-09	1.60543e-09	1.87031e-05	8.99891e-10	7.86365e-10	1.43667e-05	9.75487e-10	1.36185e-09	1.05079e-09	3.33687e-05	7.22824e-05	4.94966e-05	9.20013e-10	3.16023e-05	9.48995e-10	5.10046e-05	4.10667e-05	3.7057e-05	5.01529e-05	5.73663e-05	5.10428e-05	3.41142e-05	4.20184e-05	5.02363e-05	5.11816e-05	4.02514e-05	3.02036e-05	1.92633e-05
600	3,4-Dihydroxyphenylacetic acid	257.706	17.409,0	22	83	0.00027099	1.25988e-09	0.000362252	1.60543e-09	0.000153191	0.000285796	7.46661e-05	4.48266e-05	5.09878e-05	9.54183e-05	7.4018e-05	7.49765e-05	2.47659e-05	4.60903e-05	6.70331e-05	1.31106e-09	9.48995e-10	1.15959e-09	8.85357e-10	2.66351e-05	1.52949e-09	9.7221e-10	8.29871e-10	1.14126e-09	0.000119907	0.000177821	0.000197076	0.000175766	8.96478e-05	8.80599e-05
601	1,5-Anhydroglucitol	372.4	17.4192,0	11	84	9.75403e-10	1.25988e-09	1.01561e-09	1.60543e-09	3.54475e-05	8.99891e-10	7.86365e-10	9.6339e-10	9.75487e-10	3.40489e-05	1.99068e-05	9.76939e-10	8.49635e-10	7.58629e-10	9.20013e-10	1.31106e-09	9.48995e-10	1.15959e-09	8.85357e-10	8.90454e-10	3.51897e-06	1.04325e-05	6.60862e-06	2.66287e-06	5.16267e-10	3.54806e-05	5.71119e-06	4.42968e-05	8.10935e-10	2.91229e-05
602	N(alpha),N(alpha)-dimethyl-L-histidine	434.893	17.4337,0	29	174	0.000676673	1.25988e-09	0.000383782	1.60543e-09	0.000642163	8.99891e-10	0.000846335	0.000210473	0.000112499	0.000755203	0.000200173	0.000604612	0.000455943	0.000190171	9.20013e-10	0.000450403	0.000326939	0.000893761	8.85357e-10	0.000240683	0.000315474	0.000471758	0.000312442	7.54274e-05	0.000683572	0.000855252	0.0009683	0.000966669	0.00047244	0.000483133
604	Tagatose 1	525.6	17.4869,0	26	291	6.49341e-05	0.000177899	8.68852e-05	0.00034916	7.78675e-05	0.000135432	5.72735e-05	1.68757e-05	6.14021e-05	2.69367e-05	1.05079e-09	4.5558e-05	0.000120701	3.4033e-05	0.00018992	4.30967e-05	2.88688e-05	0.000147673	3.09591e-05	5.45301e-05	1.64844e-05	3.25107e-05	2.30293e-05	3.03116e-05	3.90692e-05	4.92308e-10	5.46032e-10	5.47172e-10	2.51191e-05	3.11941e-05
608	Atrazine-2-hydroxy 3	391.929	17.52,0	28	208	0.00150221	1.25988e-09	0.00253241	1.60543e-09	0.000858846	0.000260458	0.00192843	0.0021835	0.00143422	0.000987362	0.00237397	0.00218019	0.00429794	7.58629e-10	0.00125878	0.000349278	0.00334693	0.00107673	0.00453849	0.0050068	0.00192377	0.00289525	0.00360699	0.00287587	0.00271665	0.00330093	0.00354944	0.00320419	0.00146931	0.00138946
611	beta-Mannosylglycerate 2	521.552	17.5468,0	29	217	0.000178195	1.25988e-09	0.000225047	1.60543e-09	0.00013796	8.99891e-10	0.000147958	4.28865e-05	0.000109406	6.41739e-05	3.4232e-05	7.94502e-05	0.000331872	0.000146789	9.20013e-10	6.36212e-05	0.000103418	0.000263063	0.000108611	0.000155685	3.7547e-05	8.1088e-05	6.45131e-05	0.000100606	5.16267e-10	0.00016778	0.0001312	0.0001312	7.09788e-05	7.43605e-05
612	Myristic Acid	928.267	17.5624,0	30	117	0.00422468	1.25988e-09	1.01561e-09	1.60543e-09	0.00189019	8.99891e-10	0.00284419	0.00164574	0.00151277	0.00234327	0.00118109	0.00216898	0.000954054	0.00124966	0.00217817	0.000989348	0.00129071	0.0015572	0.00112432	0.00112401	0.00215968	0.00108616	0.00126765	0.000821199	0.00288828	0.00421696	0.00444713	0.00425629	0.00198863	0.00198206
618	fructose 1	287.174	17.7018,0	30	285	6.76586e-05	1.25988e-09	3.34514e-05	1.60543e-09	3.15786e-05	8.99891e-10	1.74135e-05	2.09784e-05	2.86824e-05	2.82967e-05	2.87338e-05	2.23378e-05	2.72132e-05	5.31485e-05	7.32901e-05	1.93395e-05	2.35696e-05	3.85859e-05	3.88378e-05	3.10049e-05	4.47834e-05	2.60196e-05	3.62031e-05	1.86903e-05	5.82899e-05	3.91051e-05	6.30306e-05	4.08596e-05	2.81174e-05	2.96561e-05
620	sorbose 1	539.714	17.7361,0	22	103	9.75403e-10	1.25988e-09	0.000344726	1.60543e-09	0.000401052	8.99891e-10	0.000348969	9.6339e-10	9.75487e-10	0.000221383	0.000128801	0.000173375	0.000356807	0.000159162	9.20013e-10	0.000195759	0.000217396	0.000362295	4.72776e-05	0.000112154	0.000100881	0.000138127	0.000145098	4.3679e-05	5.16267e-10	0.00033451	0.000617257	5.47172e-10	8.10935e-10	0.000263365
621	3-Hydroxyanthranilic acid	333.37	17.7435,0	27	264	0.000192529	0.000842837	0.00205996	0.00303602	8.71561e-10	0.00133361	0.00138396	0.00164673	0.00191879	0.0014835	0.00130256	0.00225061	0.00214962	0.00120149	0.00302248	0.00136798	0.00269066	0.00198456	0.00107918	0.00257461	0.0016401	0.00141001	0.00186907	0.0011654	5.16267e-10	0.00118222	5.46032e-10	5.47172e-10	0.00116948	0.00115381
622	D-Altrose 1	567.357	17.8339,0	28	204	0.000570021	0.00125254	0.000937987	1.60543e-09	0.000610459	8.99891e-10	0.000408703	9.84702e-05	0.000289949	0.00133699	0.000279622	0.000162368	0.000229878	0.000164554	0.000467474	0.000123115	0.000253333	0.000177031	5.67152e-05	8.90454e-10	6.53907e-05	8.16026e-05	0.000128942	1.14126e-09	0.000838787	0.000516106	0.000632471	0.000695347	0.000488396	0.000498613
623	N-Carbamylglutamate 1	248.857	17.8593,0	21	156	0.000103962	1.25988e-09	1.01561e-09	1.60543e-09	8.71561e-10	8.99891e-10	5.21823e-05	6.51865e-05	8.26077e-05	7.97917e-05	7.19711e-05	9.76939e-10	8.49635e-10	7.58629e-10	9.20013e-10	1.31106e-09	0.000109117	2.22046e-05	0.000136559	8.90454e-10	5.02817e-05	9.89012e-05	4.03378e-05	0.00017978	0.000157193	9.86067e-05	0.000121016	0.000158391	0.000109392	9.90847e-05
624	Gluconic lactone 1	331.167	17.8736,0	14	146	9.75403e-10	1.25988e-09	1.01561e-09	1.60543e-09	8.71561e-10	8.99891e-10	7.86365e-10	9.6339e-10	9.75487e-10	1.36185e-09	1.05079e-09	9.76939e-10	8.30949e-05	6.62194e-05	6.53181e-05	3.15558e-05	9.48995e-10	7.34734e-05	5.21266e-05	4.76596e-05	5.28055e-05	6.02433e-05	5.64523e-05	4.4738e-05	4.15386e-05	4.92308e-10	2.18315e-05	3.06558e-05	8.10935e-10	8.76274e-10
627	mannose 2	544.724	17.8602,0	29	145	1.9695e-05	2.69016e-05	1.62427e-05	9.83316e-05	5.36855e-06	1.50369e-05	7.86365e-10	0.000176587	0.000151234	4.91724e-06	1.00076e-05	5.93275e-06	7.99121e-06	0.000289207	1.0456e-05	5.44161e-06	0.000135662	0.000134248	0.000289872	8.90454e-10	0.000281545	0.000291612	0.00016201	0.000224453	1.01321e-05	3.46599e-06	6.16482e-06	5.51316e-06	2.36125e-06	5.92118e-06
628	adenine	261.6	17.9302,0	29	122	8.36612e-05	0.000464296	0.000102101	5.67059e-05	4.65516e-05	0.000359155	3.22481e-05	5.21954e-05	4.27371e-05	1.36185e-09	0.000196388	0.000222489	0.000253248	0.000319768	0.00038659	0.000130432	0.000162567	0.000108324	8.72328e-05	6.21709e-05	0.000169378	0.000122809	0.000379111	9.68771e-05	0.000212671	0.000134922	0.000138288	0.000113931	6.66311e-05	4.1613e-05
631	glucuronic acid 1	262.316	17.9673,0	21	204	9.75403e-10	1.25988e-09	0.000691821	1.60543e-09	0.000893795	0.000228678	7.86365e-10	9.6339e-10	0.000338162	0.00116091	1.05079e-09	0.000274491	0.000458763	0.000413886	9.20013e-10	1.31106e-09	0.000535614	1.15959e-09	0.000178808	0.000277458	0.000503954	0.000769609	0.000297016	0.000524271	0.00114643	0.000651654	0.000755299	0.000932068	0.000587735	0.000619119
634	glucose 1	911.067	18.0119,0	30	205	0.0892634	0.105194	0.0417152	1.60543e-09	0.0469222	0.0829334	0.0466683	0.0090256	0.00502043	0.0469659	0.00752393	0.013925	0.0149864	0.00711335	0.0213669	0.00777891	0.0154469	0.0154693	0.00283372	0.0046452	0.00430923	0.00759074	0.00514967	0.00261482	0.0274228	0.0251182	0.0280739	0.0295478	0.0322636	0.0328258
635	galactose 2	413.476	18.1152,0	21	273	3.07546e-05	9.28557e-05	2.40152e-05	0.000134882	3.36605e-05	4.94439e-05	1.54479e-05	7.32248e-06	8.29052e-06	1.36185e-09	1.78956e-05	1.59329e-05	8.49635e-10	7.58629e-10	9.20013e-10	1.31106e-09	4.99834e-05	2.0074e-05	8.85357e-10	3.26645e-05	2.25768e-05	2.86911e-05	8.29871e-10	9.35093e-06	1.79887e-05	4.92308e-10	5.46032e-10	5.47172e-10	1.45554e-05	1.77583e-05
639	glucose 2	941.667	18.2079,0	30	73	9.75403e-10	1.25988e-09	0.0526237	1.60543e-09	0.0522496	8.99891e-10	0.0470183	0.0115172	0.00812787	0.0524155	0.011122	0.0228784	0.0224951	0.00961407	0.0419867	0.0123452	0.0187262	0.0238102	0.00532475	0.00786718	0.00716615	0.0107293	0.00967704	0.00432131	0.0410724	0.0422558	0.0426357	0.0452002	0.0274657	0.031005
641	8-Aminocaprylic acid	480.5	18.2224,0	10	174	9.75403e-10	1.25988e-09	1.01561e-09	1.60543e-09	8.71561e-10	8.99891e-10	7.86365e-10	0.000106041	9.75487e-10	0.000191757	6.02871e-05	9.76939e-10	8.49635e-10	7.58629e-10	9.20013e-10	9.22173e-05	0.000109881	1.15959e-09	8.85357e-10	8.90454e-10	1.52949e-09	9.7221e-10	0.000129038	1.14126e-09	5.16267e-10	4.92308e-10	0.000280127	5.47172e-10	0.000152669	0.000179292
643	lysine	562.483	18.291,0	29	82	9.75403e-10	1.25988e-09	1.01561e-09	1.60543e-09	9.46924e-05	8.99891e-10	0.00012129	7.07952e-05	0.0001037	0.000223977	7.04875e-05	8.40738e-05	4.36021e-05	0.000115143	0.00012895	4.11028e-05	7.59357e-05	6.2493e-05	6.24709e-05	8.90454e-10	0.000143169	0.000161358	8.60059e-05	0.000164809	0.000199076	0.000307477	0.00031955	0.000377087	0.000124302	0.000148882
644	mannitol	698.286	18.3459,0	28	319	3.73048e-05	1.25988e-09	9.6276e-05	1.60543e-09	2.46317e-05	8.99891e-10	2.86933e-05	2.29311e-05	2.61975e-05	5.20132e-05	2.95892e-05	2.1749e-05	7.09352e-05	3.93739e-05	5.31083e-05	2.16806e-05	5.42232e-05	5.15938e-05	8.85357e-10	1.93165e-05	1.52949e-09	3.4605e-05	2.80201e-05	3.22647e-05	8.45761e-05	8.6084e-05	9.67462e-05	9.06132e-05	4.79879e-05	5.41918e-05
647	tyrosine 1	456.071	18.456,0	30	55	0.000323728	1.25988e-09	0.000386863	1.60543e-09	0.000375828	0.000579381	0.000187381	0.000217548	0.000165346	0.00027458	0.00022401	0.000335913	0.000230484	0.00034428	0.000380906	0.000214275	0.000199363	0.000297786	0.000319126	0.000147603	0.000337677	0.000291554	0.000320124	0.000265078	0.00050208	0.000288422	0.000253577	0.000496549	0.000279892	0.000426234
648	4-Pyridoxic acid	611.6	18.4638,0	30	147	0.000275104	1.25988e-09	0.000378131	1.60543e-09	0.000273426	8.99891e-10	0.000215557	0.000133873	0.000102057	0.00013411	0.00014116	0.00019334	0.000164959	0.000293015	0.00035854	9.96868e-05	0.000161256	0.000203986	0.000122887	0.000167324	0.000138037	0.000242751	0.000273445	0.000186411	0.000348534	0.000269895	0.000289462	0.00018375	0.000142733	0.000207283
649	4-hydroxycinnamic acid	788.033	18.4926,0	30	219	0.000193129	1.25988e-09	0.000272889	1.60543e-09	7.97084e-05	0.000316894	0.000162838	0.000114528	0.000105799	0.000305874	0.000173083	0.000139122	0.000155053	0.000297421	0.00035014	0.000153443	0.000250554	0.000217099	0.000327501	0.000110281	0.000381202	0.000236029	0.000236013	0.000208415	0.000259939	0.000285238	0.000287726	0.000359009	0.000158909	0.000180003
650	o-Hydroxyhippuric acid 1	258.7	18.5083,0	30	179	0.000164039	0.000772173	0.000420303	0.000744507	0.000227648	0.000433627	0.000159007	0.00015338	0.000127541	0.000209473	0.000160149	0.000237377	0.000220167	0.000457138	0.000357439	0.000177473	0.000210911	0.000208803	0.000353123	0.000116006	0.000442545	0.000314166	0.000494899	0.000204037	0.000271404	0.000364346	0.00036412	0.000501906	0.000200692	0.000212803
651	pentadecanoic acid	795.433	18.564,0	30	117	0.00285287	1.25988e-09	1.01561e-09	1.60543e-09	0.00100688	8.99891e-10	0.00154847	0.00118918	0.00106485	0.00161308	0.00106556	0.00115791	0.000926564	0.00167577	0.00147866	0.000885212	0.00110422	0.00132463	0.00155768	0.000596508	0.00258612	0.0014017	0.00184155	0.000997087	0.00187162	0.00251041	0.00234562	0.00293191	0.00118599	0.00124714
653	conduritol b epoxide 2	486.467	18.6055,0	30	217	0.000160066	1.25988e-09	0.000178909	1.60543e-09	8.03901e-05	8.99891e-10	7.92282e-05	3.31222e-05	2.52501e-05	0.00011935	3.41469e-05	6.03188e-05	7.07542e-05	5.76605e-05	8.31709e-05	3.80109e-05	7.70328e-05	7.96633e-05	2.38847e-05	1.61946e-05	5.05779e-05	6.26553e-05	3.64737e-05	2.56674e-05	9.21597e-05	0.000137089	0.000127246	0.000161749	6.60369e-05	7.22698e-05
655	1-Hexadecanol	766.6	18.6947,0	30	75	0.000671732	1.25988e-09	0.000597094	1.60543e-09	0.000401592	8.99891e-10	0.000254541	0.000294303	0.000151154	0.00031266	0.000491446	0.000434044	0.000451636	0.000389331	0.000457876	0.000202618	0.000292189	0.000395845	0.00037188	0.000179882	0.000393994	0.00023977	0.000355563	0.000194591	0.000439292	0.00114283	0.00126302	0.0012266	0.000290778	0.000303541
663	canavanine 1	324.833	18.8282,0	26	188	0.000154919	1.25988e-09	0.00034794	1.60543e-09	4.42152e-05	8.99891e-10	0.000164583	0.000437752	0.000119193	3.92099e-05	0.000286381	0.000134471	0.000422054	7.58629e-10	4.12848e-05	1.31106e-09	0.000373265	3.79523e-05	8.85357e-10	0.000368897	0.000208346	0.000311963	0.000439099	0.000383843	0.000403557	0.000400613	0.000605655	0.000464264	0.000332916	0.000343511
666	gly-pro	385.524	18.9395,0	21	174	8.27507e-05	1.25988e-09	5.82832e-05	1.60543e-09	8.71561e-10	8.99891e-10	8.45631e-05	9.6339e-10	9.75487e-10	7.51626e-05	1.05079e-09	4.71835e-05	5.77741e-05	3.4442e-05	0.00011183	4.12154e-05	4.46783e-05	7.24597e-05	8.85357e-10	8.90454e-10	6.01283e-05	6.419e-05	5.79347e-05	1.14126e-09	6.03607e-05	4.47806e-05	5.23318e-05	7.24266e-05	3.33112e-05	8.76274e-10
670	1-Hydroxy-2-naphthoic acid	398.429	19.0315,0	30	317	1.70268e-05	6.61723e-05	4.29282e-05	6.33387e-05	2.17663e-05	6.1622e-05	1.99881e-05	2.46642e-05	2.38436e-05	2.51571e-05	3.08875e-05	3.20394e-05	7.03257e-05	5.88166e-05	4.90023e-05	2.28352e-05	2.68289e-05	4.59972e-05	8.85357e-10	4.91287e-05	7.08203e-05	6.35276e-05	6.19419e-05	4.69702e-05	4.01487e-05	2.75692e-05	3.80355e-05	4.3675e-05	2.89864e-05	2.138e-05
672	Saccharic acid	303.708	19.0919,0	28	293	2.4391e-05	1.25988e-09	5.01317e-05	9.43233e-05	8.71561e-10	8.99891e-10	2.62769e-05	4.10808e-05	4.39712e-05	1.36185e-09	3.89515e-05	5.86075e-05	2.97971e-05	6.22302e-05	3.0514e-05	3.07225e-05	2.897e-05	3.6815e-05	7.68196e-05	2.348e-05	5.17314e-05	4.02249e-05	5.09292e-05	4.90402e-05	4.16738e-05	3.37061e-05	3.66149e-05	5.36643e-05	2.39078e-05	3.12198e-05
676	xanthine	667.708	19.2145,0	29	353	0.000320156	0.00068456	1.01561e-09	1.60543e-09	0.000204484	8.99891e-10	0.000236091	6.7485e-05	4.40248e-05	0.000158193	8.3394e-05	8.87579e-05	1.13519e-05	5.88055e-05	9.20013e-10	3.92951e-05	7.7095e-05	3.53541e-05	5.1426e-06	3.60142e-07	6.80683e-05	3.89721e-05	2.34271e-05	1.50816e-05	0.000117193	0.000119831	0.000127898	0.000216483	0.00012012	0.000105976
677	trans-3,5-Dimethoxy-4-hydroxycinnamaldehyde 2	329.727	19.3046,0	13	56	9.75403e-10	1.25988e-09	1.01561e-09	1.60543e-09	3.24189e-05	6.01303e-09	7.86365e-10	2.73039e-05	9.75487e-10	1.36185e-09	1.05079e-09	9.76939e-10	8.49635e-10	5.69291e-05	5.92669e-05	3.903e-05	9.48995e-10	5.1788e-05	8.85357e-10	8.90454e-10	7.09747e-05	6.76941e-05	5.28904e-05	1.14126e-09	4.94898e-05	4.19794e-05	5.46032e-10	5.18154e-05	8.10935e-10	8.76274e-10
684	O-Succinylhomoserine	275.412	19.4724,0	18	173	0.000263924	1.25988e-09	0.000187238	1.60543e-09	5.65671e-05	8.99891e-10	0.00011314	9.6339e-10	2.77066e-05	5.3763e-05	3.04056e-05	9.76939e-10	8.49635e-10	1.7025e-05	3.87656e-05	1.31106e-09	1.68607e-05	1.15959e-09	8.85357e-10	8.90454e-10	1.52949e-09	9.7221e-10	8.29871e-10	1.14126e-09	8.79527e-05	7.37149e-05	9.34735e-05	0.000115934	6.02291e-05	6.39637e-05
687	palmitic acid	949.433	19.5326,0	30	117	0.0443531	0.070056	1.01561e-09	1.60543e-09	0.0311462	8.99891e-10	0.0358986	0.0303757	0.0175249	0.0211486	0.0219959	0.0304612	0.0131191	0.020041	0.0147375	0.0107969	0.0162486	0.0164592	0.0344622	0.00676379	0.0294194	0.0134742	0.0125484	0.0129373	0.0289975	0.0306611	0.0311947	0.0305239	0.019054	0.0207827
695	N-Acetyl-D-galactosamine 1	793.633	19.7896,0	30	87	0.000316433	1.25988e-09	1.01561e-09	1.60543e-09	0.000148313	8.99891e-10	0.000197192	0.000106581	8.32231e-05	0.000184777	0.000125205	7.54256e-05	1.60448e-05	0.000123842	0.00016296	6.80843e-05	0.000177805	0.000133342	0.000142631	5.41434e-05	6.35111e-05	7.71446e-05	3.44496e-05	4.24355e-05	0.000231524	0.00017881	0.000205659	0.000223413	0.000117626	0.000128829
697	Sinapyl alcohol 1	270.759	19.8639,0	29	202	9.24528e-06	1.25988e-09	0.000199543	0.00044476	0.000126319	6.37188e-05	0.000108281	7.85945e-05	0.000111896	7.70833e-05	0.000111545	0.000290347	8.49635e-10	7.58629e-10	0.000121365	4.70043e-05	0.000120436	0.000182676	8.85357e-10	8.17562e-05	0.000123102	0.0001412	9.58496e-05	0.00012971	0.000202631	0.000139307	0.000153874	0.000208171	9.02363e-05	0.000101394
702	N-Acetyl-beta-D-mannosamine 4	453.885	19.9727,0	26	439	5.14788e-05	4.62688e-06	3.0459e-06	1.60543e-09	1.02425e-07	0.000132136	5.7258e-07	2.41474e-06	7.0785e-05	1.36185e-09	3.25033e-07	5.3198e-05	4.21498e-06	4.49544e-05	0.000111236	1.61217e-06	3.29565e-05	9.13661e-05	0.000112918	8.90454e-10	9.63684e-07	2.79187e-05	8.29871e-10	5.54893e-05	5.068e-05	4.92308e-10	1.28407e-06	1.15935e-06	8.10935e-10	4.14897e-06
703	Linoleic acid methyl ester	626.133	19.999,0	30	69	0.00937271	0.0478091	0.0099475	0.00653116	0.00747695	0.0256322	0.00733528	0.0082918	0.00504559	0.00865278	0.0238193	0.0183251	0.0234732	0.0245311	0.010046	0.0123535	0.0149023	0.0135912	0.0208136	8.90454e-10	0.0195121	0.0163955	0.021479	0.0143959	0.0165239	0.0172619	0.019828	0.0115657	0.00837073	0.00825232
717	Isoxanthopterin	297.071	20.3578,0	28	219	2.09581e-05	1.25988e-09	5.6747e-05	0.000115812	8.71561e-10	7.28979e-05	2.40529e-05	2.91031e-05	2.35636e-05	2.5604e-05	1.05079e-09	4.28597e-05	3.36375e-05	7.58629e-10	5.29432e-05	4.37324e-05	3.21123e-05	4.19502e-05	8.85357e-10	1.39925e-05	7.32646e-05	4.11108e-05	5.03765e-05	3.08544e-05	5.11534e-05	8.2483e-05	8.29706e-05	5.01486e-05	2.76298e-05	2.63654e-05
720	5-Hydroxyindole-2-carboxylic acid 2	245.4	20.4054,0	30	306	4.67587e-05	1.25988e-09	6.83454e-05	0.000155865	7.41741e-05	0.000150182	3.30685e-05	4.80335e-05	4.80821e-05	4.81738e-05	9.40439e-05	0.0001202	0.000113646	7.58629e-10	0.00011718	4.35541e-05	8.91742e-05	0.00010413	0.000200306	4.90051e-05	9.50099e-05	7.93614e-05	7.10897e-05	0.000125802	0.000181917	0.00017727	0.000180985	0.000114065	7.54137e-05	7.47725e-05
722	heptadecanoic acid	892.067	20.4412,0	30	117	0.000567759	0.00110759	0.00111322	0.000780022	0.000326045	0.000758904	0.000472262	0.000592024	0.000314459	0.000286106	0.000407358	0.000416727	0.000205289	0.000618951	0.000211685	0.000184578	0.000280356	0.000233241	8.85357e-10	0.000107463	0.000738203	0.000278581	0.000314996	0.000313612	0.000771915	0.000763918	0.000747716	0.000425466	0.000328555	0.000330478
724	Octadecanol	584.967	20.5512,0	30	83	2.78946e-05	2.89494e-05	4.39479e-05	7.99872e-05	2.80551e-05	8.99891e-10	2.61416e-05	2.26726e-05	2.19401e-05	1.94412e-05	5.01049e-05	3.94715e-05	4.01975e-05	7.58629e-10	2.84824e-05	1.3128e-05	2.05253e-05	3.64874e-05	8.85357e-10	2.12956e-05	6.47921e-05	3.32336e-05	3.88985e-05	5.52486e-05	5.49035e-05	6.50557e-05	6.19971e-05	4.35058e-05	2.361e-05	2.16849e-05
728	Phytol	701.767	20.6983,0	30	143	5.40555e-05	0.000293046	7.87546e-05	0.000173274	4.35627e-05	0.000139846	8.04727e-05	8.5808e-05	5.39251e-05	7.54183e-05	0.000144522	0.00012008	0.000320723	0.000274022	0.000161521	0.000103909	0.000215369	0.000210232	8.85357e-10	0.000166182	0.000321787	0.000259094	0.000168953	0.000266501	0.000213085	0.000176853	0.000216881	0.000189464	9.53506e-05	9.2832e-05
729	Thioctamide 1	221.25	20.7781,0	13	262	9.75403e-10	1.25988e-09	1.01561e-09	1.60543e-09	8.71561e-10	2.68641e-05	7.86365e-10	9.6339e-10	9.75487e-10	1.36185e-09	1.11854e-05	1.59082e-05	1.84162e-05	1.39962e-05	1.37763e-05	1.31106e-09	9.48995e-10	1.15959e-09	1.98557e-05	8.90454e-10	1.52949e-09	6.90143e-06	1.74622e-05	1.14126e-09	1.35911e-05	4.92308e-10	1.50555e-05	1.49082e-05	8.10935e-10	8.76274e-10
736	Phytanic acid	858.933	20.9103,0	30	159	3.84509e-05	9.35006e-05	0.000782935	0.000388898	0.000129689	0.000142493	0.000800476	0.00041988	0.000297414	0.000517586	0.000313321	0.000465618	0.000992564	0.000858388	0.000797539	0.000587082	0.000605413	0.00097537	0.00132625	0.000581011	0.00159781	0.00105718	0.000773556	0.000864739	0.000721875	0.00058122	0.000602589	0.000739326	0.00036744	0.000387116
738	Fructose 2,6-biphosphate degr prod 2	471.84	20.9937,0	26	227	4.42405e-05	1.68218e-06	1.01561e-09	1.60543e-09	3.67756e-05	8.99891e-10	2.52862e-05	1.52562e-06	1.84793e-05	4.48214e-05	2.47088e-05	1.81879e-05	8.49635e-10	3.12728e-05	1.9697e-05	1.04528e-05	2.40519e-05	1.15959e-09	1.57228e-05	2.45258e-07	4.11037e-05	9.7221e-10	2.07365e-05	1.14126e-09	5.238e-05	4.60737e-05	4.67777e-05	4.8679e-05	2.74268e-05	1.83698e-05
739	linoleic acid	919.833	21.0455,0	30	67	0.00307894	1.25988e-09	1.01561e-09	1.60543e-09	0.00168664	8.99891e-10	0.00186813	0.00121059	0.00156658	0.00211627	0.00179406	0.00159026	0.0012766	0.0016891	0.00143152	0.000858472	0.00190811	0.00122509	0.000971104	0.000897815	0.00130013	0.000874092	0.000759342	0.000580447	0.00210569	0.00221351	0.00235799	0.00226698	0.0013164	0.0013338
740	spermidine 2	253.192	21.073,0	29	314	6.27776e-05	0.000244554	1.01561e-09	1.60543e-09	0.000124681	8.99891e-10	4.90491e-05	6.16171e-05	4.03229e-05	6.3312e-05	6.12337e-05	0.000171445	7.4592e-05	9.77493e-05	7.0468e-05	3.15641e-05	6.09292e-05	6.74789e-05	6.5281e-05	8.90454e-10	0.000106392	4.84036e-05	5.04279e-05	0.000139162	0.000327235	0.000315066	0.000341268	0.000433405	0.000178648	0.000182652
741	oleic acid	950.967	21.1006,0	30	129	0.00436998	1.25988e-09	1.01561e-09	1.60543e-09	0.00288654	8.99891e-10	0.00201797	0.00175414	0.00152366	0.00169106	0.0024035	0.00291748	0.00147643	0.00283598	0.00282114	0.000896508	0.00203707	0.00159849	0.00150679	0.00102867	0.00162655	0.00112805	0.000882227	0.000964526	0.00287477	0.00306906	0.00305374	0.00324419	0.00189251	0.00185183
744	2-aminoethanethiol	477.833	21.1465,0	12	174	9.75403e-10	1.25988e-09	0.000507898	0.000578642	5.67087e-05	8.99891e-10	7.86365e-10	9.6339e-10	4.98083e-05	1.36185e-09	1.05079e-09	9.76939e-10	8.49635e-10	7.58629e-10	9.20013e-10	1.31106e-09	9.48995e-10	1.15959e-09	4.18401e-05	8.90454e-10	5.73907e-05	4.11333e-05	8.29871e-10	1.14126e-09	0.00010325	4.92308e-10	9.44507e-05	0.000128426	6.60383e-05	8.76274e-10
745	oleic acid	947.333	21.1949,0	30	129	0.0108313	1.25988e-09	0.0214904	0.0295212	0.00910339	8.99891e-10	0.00634624	0.00540928	0.0034937	0.00325133	0.00814677	0.01291	0.00442396	0.0067742	0.00835936	0.00269021	0.00433158	0.00461359	0.00507101	0.00167073	0.00432665	0.0028697	0.00261097	0.00331249	0.00746096	0.0101075	0.0100148	0.00883061	0.00572419	0.00557041
746	Elaidic acid	587.417	21.2492,0	13	103	9.75403e-10	1.25988e-09	1.01561e-09	0.000223146	0.000137401	0.000209068	7.86365e-10	9.6339e-10	6.79207e-05	1.36185e-09	1.05079e-09	9.76939e-10	8.49635e-10	0.000113931	9.20013e-10	1.31106e-09	9.48995e-10	1.15959e-09	0.000215483	8.09684e-06	1.52949e-09	9.7221e-10	8.29871e-10	4.89773e-06	1.59898e-05	0.000200952	0.000159646	5.47172e-10	8.10935e-10	3.31079e-06
750	stearic acid	944.133	21.3349,0	30	117	0.033291	0.0236321	1.01561e-09	0.0463358	0.0265045	0.0284447	0.0386575	0.0472634	0.0184258	0.015174	0.0326509	0.0401756	0.0117619	0.0202015	0.00889881	0.00925474	0.0182949	0.0113154	0.040714	0.0046839	0.0397124	0.0127065	0.0192335	0.0191809	0.0292285	0.035305	0.0367238	0.0277449	0.0236572	0.0244007
752	Glucoheptonic acid 1	281	21.3842,0	21	268	9.75403e-10	1.25988e-09	1.01561e-09	0.00010154	4.98611e-05	7.4094e-05	7.86365e-10	9.6339e-10	3.71074e-05	1.36185e-09	3.79918e-05	5.61001e-05	8.49635e-10	7.58629e-10	6.81543e-05	1.31106e-09	5.43906e-05	6.87827e-05	8.85357e-10	5.54262e-05	9.77426e-05	6.27803e-05	6.35791e-05	6.25038e-05	4.78251e-05	4.92308e-10	8.66622e-05	6.20264e-05	3.65057e-05	8.76274e-10
754	xanthurenic acid	309.462	21.4313,0	14	406	1.29045e-05	3.19763e-07	1.01561e-09	1.60543e-09	1.89992e-06	8.99891e-10	7.86365e-10	9.6339e-10	9.75487e-10	1.36185e-09	1.05079e-09	9.76939e-10	8.49635e-10	6.89044e-06	9.20013e-10	1.31106e-09	9.48995e-10	1.15959e-09	3.39954e-06	8.90454e-10	2.80209e-06	4.66553e-06	8.29871e-10	1.14126e-09	8.39949e-06	1.96272e-06	1.12015e-05	1.79784e-07	1.1577e-05	1.37057e-05
762	Atropine	390.133	21.7409,0	30	55	0.00141482	0.0063525	0.00179913	0.00123088	0.00147591	0.00466504	0.00172673	0.00189923	0.000895215	0.00106744	0.00391267	0.00301388	0.00551953	0.00304674	0.00171557	0.0013099	0.00209555	0.00220784	0.00422593	0.000467286	0.00341993	0.00221442	0.00331729	0.00318294	0.00346869	0.00368056	0.00375413	0.00307769	0.0018512	0.00178571
766	fructose-6-phosphate	546.208	21.806,0	24	315	8.80859e-05	1.25988e-09	1.01561e-09	1.60543e-09	0.000128823	8.99891e-10	0.000167554	9.94958e-05	9.6655e-05	1.36185e-09	4.45137e-05	1.90719e-05	1.2715e-05	2.33875e-05	3.7831e-05	2.62989e-05	2.56164e-05	1.82461e-05	2.74936e-05	2.18662e-06	1.52949e-09	1.14748e-05	8.29871e-10	9.53959e-06	6.12625e-05	7.15557e-05	5.46032e-10	5.63229e-05	3.35336e-05	8.76274e-10
770	glucose-6-phosphate 1	804.036	21.9143,0	28	73	0.00361035	1.25988e-09	1.01561e-09	1.60543e-09	0.0048577	8.99891e-10	7.86365e-10	0.00356979	0.00345169	1.36185e-09	0.00190737	0.000817891	0.00055512	0.00125109	0.00105668	0.000722045	0.00132521	0.000804771	0.00155628	0.000171939	0.000851543	0.000529737	0.000650322	0.000643884	0.00227168	0.00263746	0.00264396	0.00253252	0.00209745	0.00207406
787	tetracosane	360.167	22.5605,0	30	56	0.00060268	0.00102883	0.000599186	0.00148945	0.000382593	8.99891e-10	0.000304784	0.000802607	0.000400653	0.000316832	0.000549146	0.000970054	0.000532995	0.000337205	0.0008633	0.000206059	0.000569198	0.00059754	0.00059873	0.000536902	0.000747812	0.000651368	0.000441472	0.000384409	0.000490967	0.000516086	0.000603667	0.000807655	0.000526695	0.000513941
793	cis-gondoic acid	384.062	22.7806,0	29	144	0.00544868	1.25988e-09	0.00823538	1.60543e-09	0.00505575	8.99891e-10	0.00254471	0.00413992	0.00176904	0.0027801	0.00560824	0.00853553	0.00188297	0.00445542	0.00978746	0.0053988	0.00401409	0.00192972	0.00184509	0.00791396	0.00759305	0.00225547	0.00581331	0.00302678	0.00935033	0.00926141	0.011056	0.00394302	0.00791897	0.00571648
794	cytidine-5'-monophosphate	265.529	22.8051,0	21	87	0.00337712	1.25988e-09	0.00410187	1.60543e-09	0.00323171	0.00608567	0.00018052	0.00085155	9.75487e-10	0.000457219	1.05079e-09	0.00084469	0.000542406	7.58629e-10	9.20013e-10	1.31106e-09	0.00125154	0.000794051	0.00114701	8.90454e-10	0.00248547	0.00120307	0.00111149	0.00138371	5.16267e-10	0.00239845	0.00294112	0.00257526	0.0020662	8.76274e-10
802	uridine 2	612.955	22.9857,0	22	117	0.000111148	0.000130466	0.000301502	1.60543e-09	0.000136191	8.99891e-10	0.000142466	0.000171354	7.1121e-05	6.61522e-05	0.000155615	0.000120012	8.49635e-10	0.000159566	6.42025e-05	1.31106e-09	6.92171e-05	1.15959e-09	0.000173955	8.90454e-10	0.000147614	5.38858e-05	8.36717e-05	1.14126e-09	0.000433799	0.000275282	5.46032e-10	0.000305908	0.00027328	0.000272167
809	Neohesperidin	335.3	23.2192,0	13	73	9.75403e-10	0.000243136	1.01561e-09	1.60543e-09	8.71561e-10	8.99891e-10	7.86365e-10	9.6339e-10	9.75487e-10	1.36185e-09	0.000220134	9.76939e-10	8.49635e-10	0.000117702	9.20013e-10	1.31106e-09	9.48995e-10	1.15959e-09	0.000138935	0.000102411	1.52949e-09	9.7221e-10	5.43306e-05	0.000233283	0.000220832	4.92308e-10	0.000253229	0.000180884	0.000230106	0.000254497
810	salicin	571.048	23.3816,0	22	204	7.16004e-05	1.25988e-09	6.76937e-05	1.60543e-09	4.19845e-05	8.99891e-10	5.82841e-05	9.6339e-10	2.01615e-05	1.36185e-09	2.85971e-05	6.40723e-05	8.49635e-10	4.43831e-05	9.20013e-10	1.31106e-09	4.84817e-05	1.15959e-09	5.31949e-05	8.90454e-10	6.15259e-06	2.03377e-05	2.93078e-05	1.14126e-09	0.000102873	0.000118643	0.000102318	5.1527e-05	3.42776e-05	2.91734e-05
811	biotin	232.2	23.4382,0	28	55	3.89171e-05	1.25988e-09	4.57394e-05	7.87444e-05	4.0945e-05	7.46237e-05	2.99087e-05	6.39162e-05	2.78874e-05	1.36185e-09	6.37211e-05	8.14992e-05	8.92707e-05	6.24376e-05	5.97252e-05	3.38171e-05	2.687e-05	4.78063e-05	8.44311e-05	8.90454e-10	7.25818e-05	3.59224e-05	8.99792e-05	1.14126e-09	9.87517e-05	0.000199967	0.000155628	7.971e-05	5.82488e-05	5.41747e-05
821	inosine	877.5	23.9812,0	30	73	0.0229536	0.0273594	0.036644	1.60543e-09	0.0137159	8.99891e-10	0.0120876	0.00430633	0.00334552	0.0102528	0.00520556	0.00404662	0.000855184	0.00240053	0.00251184	0.00209718	0.00462046	0.00202378	0.00366888	0.000177456	0.00124652	0.00242008	0.000756577	0.00130548	0.00864103	0.00922583	0.00918111	0.00954529	0.00838993	0.00870937
823	kyotorphin 2	295.455	24.0547,0	29	180	7.13099e-05	0.000236557	0.000133806	0.000494738	8.36642e-05	0.00018152	7.86365e-10	7.66493e-05	0.000103491	0.000138945	9.75021e-05	0.000167302	0.000168384	0.000233736	9.20013e-10	0.000167215	0.000181107	0.000200827	8.85357e-10	0.000157255	0.000193196	0.000126789	0.000213369	0.000106201	0.000163703	0.000171569	0.000213902	0.000270401	0.000147732	0.000152257
825	1-Monopalmitin	686.667	24.1072,0	25	57	2.78015e-05	0.000109199	7.48875e-05	1.60543e-09	4.20038e-05	6.29635e-05	4.66507e-05	5.98822e-05	4.17527e-05	2.95075e-05	7.82274e-05	7.70176e-05	6.00317e-05	7.26621e-05	4.30333e-05	1.31106e-09	9.48995e-10	4.74124e-05	0.000112151	8.37263e-05	7.93951e-05	4.32635e-05	8.29871e-10	2.75301e-05	7.00019e-05	7.48158e-05	5.46032e-10	5.47172e-10	5.56779e-05	2.97196e-05
831	adenosine	780.667	24.4598,0	30	236	5.08578e-05	0.000158065	1.01561e-09	1.60543e-09	8.71561e-10	0.000221844	0.000168677	0.000103832	0.000127114	0.000248577	0.000174651	0.000114634	0.000384978	8.76199e-05	8.38125e-05	5.35207e-05	0.000381257	4.77334e-05	0.000119014	6.2641e-05	4.57442e-05	5.236e-05	3.16291e-05	2.7526e-05	0.000166514	0.00022885	0.00028142	0.000218514	0.000161826	0.000179168
832	2'-deoxyadenosine	351.731	24.5061,0	26	220	9.75403e-10	1.25988e-09	0.000132073	0.000137178	8.71561e-10	0.000109841	4.48358e-05	9.35746e-05	5.09888e-05	3.56981e-05	4.48387e-05	7.21307e-05	8.49635e-10	9.13798e-05	9.20013e-10	5.73902e-05	0.000148387	7.39133e-05	8.85357e-10	7.01521e-05	0.000281241	0.000103467	9.52584e-05	8.71367e-05	8.41991e-05	0.00012488	0.000155461	0.000130188	7.40853e-05	7.87197e-05
833	Behenic acid	627.308	24.5136,0	13	117	9.75403e-10	1.25988e-09	5.28341e-05	1.60543e-09	8.71561e-10	8.99891e-10	7.96456e-05	9.6339e-10	9.75487e-10	1.36185e-09	1.05079e-09	9.76939e-10	5.25104e-05	3.9127e-05	1.26212e-05	1.31106e-09	9.48995e-10	1.15959e-09	8.85357e-10	1.95412e-05	1.52949e-09	9.7221e-10	7.57742e-05	1.14126e-09	0.000217378	0.000370599	0.000461885	0.00039069	0.000188052	0.000188527
837	lactulose 1	744.04	24.7394,0	25	204	9.75403e-10	1.25988e-09	0.00131516	1.60543e-09	8.71561e-10	5.15698e-05	0.0011329	0.000457945	0.00134721	0.00114049	0.000431967	0.000957586	0.00072945	0.000694289	0.000294918	0.000356426	0.000934859	0.000259045	8.85357e-10	0.000418298	0.00128139	0.000633175	0.00030856	0.000894899	0.00109417	0.00152913	0.00194148	5.47172e-10	8.10935e-10	0.0012432
842	lactose 1	833.286	25.046,0	28	204	0.00349428	0.000559613	0.00185669	1.60543e-09	8.71561e-10	8.99891e-10	0.00212874	0.00123272	0.00270418	0.00210201	0.00109592	0.00199544	0.00226394	0.0016591	0.000786813	0.000887814	0.00232333	0.000661647	8.85357e-10	0.000843364	0.00255451	0.00160715	0.000914487	0.00251405	0.00270039	0.000455157	0.00509172	0.00419049	0.000138931	0.000166678
843	11-beta-prostaglandin-F-2-alpha 1	359.933	25.0719,0	30	179	7.31034e-05	0.000143926	0.000104128	0.00021315	6.29284e-05	0.000193995	6.22262e-05	5.69051e-05	5.69396e-05	5.60658e-05	5.01816e-05	0.000123935	0.00010653	0.000162663	0.000136135	8.15506e-05	0.000114212	7.13119e-05	8.85357e-10	6.92079e-05	0.000155257	6.76889e-05	0.000131876	0.000119109	0.000101244	8.68669e-05	0.000179839	0.000181841	0.00010774	9.4487e-05
845	maltose	941.067	25.2251,0	30	361	0.0273204	0.0110133	1.01561e-09	1.60543e-09	0.016308	8.99891e-10	0.014694	0.00600867	0.00412851	0.00535702	0.00460902	0.00869466	0.00878196	0.00352929	0.0114877	0.00418215	0.00717364	0.00553321	0.00428566	0.00287572	0.00250225	0.00222619	0.00275566	0.00143738	0.00815725	0.00868888	0.0101334	0.00862083	0.00970524	0.0109824
848	Monoolein	590.562	25.3433,0	16	129	3.17111e-05	1.25988e-09	1.01561e-09	0.000281926	8.71561e-10	8.99891e-10	7.86365e-10	9.6339e-10	9.75487e-10	7.19384e-05	0.000111393	9.76939e-10	9.36078e-05	7.01561e-05	9.20013e-10	3.36723e-05	8.18863e-05	8.61895e-05	5.41689e-05	8.90454e-10	4.86991e-05	9.7221e-10	8.29871e-10	1.14126e-09	5.16267e-10	0.000128775	4.3296e-05	0.000126152	8.10935e-10	2.74894e-05
850	Lactobionic Acid 1	783.593	25.4126,0	27	204	0.00707801	1.25988e-09	1.01561e-09	1.60543e-09	0.00571147	8.99891e-10	0.00527786	0.00227163	9.75487e-10	0.00196571	0.00166717	0.00335059	0.0028291	0.00131942	0.00343323	0.00165224	0.00265631	0.0021696	0.0022225	0.00102809	3.30857e-05	0.000682779	0.00103216	0.0004672	0.0027546	9.78595e-05	0.00320954	0.00383193	0.00270368	0.0029827
860	Palatinose	445.8	25.9696,0	25	180	0.000130538	1.25988e-09	3.22548e-05	1.60543e-09	2.43189e-05	0.000181755	0.000129159	8.17856e-05	2.89349e-05	1.36185e-09	4.59269e-05	7.9911e-05	4.4241e-05	0.000112688	0.000245853	1.31106e-09	6.47427e-05	1.15959e-09	8.85357e-10	5.85585e-05	8.31012e-05	3.03278e-05	0.000124573	5.60322e-05	0.000137867	0.000150365	0.000156594	0.000122417	0.000105453	3.20883e-05
864	piceatannol 1	476.368	26.2636,0	30	73	0.00950412	0.00911676	0.0210622	0.0425028	0.0122127	0.0195068	0.00759028	0.014874	0.0103443	0.0106312	0.00798732	0.0175469	0.00243113	0.0175847	0.0170331	0.00891502	0.0124449	0.00592679	8.85357e-10	0.00138156	0.016822	0.0126016	0.0293298	0.0124576	0.0173823	0.0168444	0.0226214	0.016552	0.0116304	0.0174277
865	Loganin	405.524	26.3419,0	30	381	0.000309333	0.000398441	0.000331499	0.000977844	0.00039746	0.00057544	0.000380097	0.000370705	0.00016614	0.000358835	0.000210297	0.000657387	7.76218e-05	0.000699708	0.000403833	0.000342684	0.000309022	0.00012399	8.85357e-10	2.30456e-05	0.000948863	0.000325497	0.000913111	0.000340779	0.000524741	0.000495222	0.000617554	0.000537237	0.000460733	0.000482084
869	Galactinol 3	531.333	26.5674,0	19	73	0.000300522	1.25988e-09	1.01561e-09	1.60543e-09	0.000683375	0.000786326	0.000367734	0.000771115	0.000456078	1.36185e-09	0.000345148	9.76939e-10	8.49635e-10	7.58629e-10	0.000709839	0.000832762	0.000253271	0.000366727	8.85357e-10	8.90454e-10	0.000785371	0.000259665	8.29871e-10	1.14126e-09	0.00180466	0.00134873	0.000804705	5.47172e-10	8.10935e-10	0.000474159
870	Epigallocatechin	287.4	26.5977,0	11	585	9.75403e-10	1.25988e-09	2.3501e-05	1.60543e-09	8.71561e-10	8.99891e-10	7.86365e-10	1.67943e-05	9.75487e-10	1.94377e-05	1.05079e-09	9.76939e-10	8.49635e-10	7.58629e-10	9.20013e-10	2.51576e-05	9.48995e-10	1.15959e-09	8.85357e-10	8.90454e-10	7.6958e-05	4.04965e-05	6.18707e-05	2.73004e-05	3.18844e-05	3.01138e-05	5.46032e-10	2.8835e-05	8.10935e-10	8.76274e-10
875	4-Androsten-11beta-ol-3,17-dione 3	469.893	26.89,0	29	119	0.000201857	0.000614241	0.000307706	1.60543e-09	0.000282751	0.000365916	0.000196493	5.59851e-05	0.000140534	0.00017651	0.000179774	0.000399829	0.000370378	0.00025614	0.000276985	0.000124506	0.000157644	0.00021621	0.000382321	0.000273609	0.000241048	0.000127834	0.00036056	0.000148549	0.00032846	0.000275342	0.000346423	0.000214752	0.000192773	0.000197728
880	Adenosine 5-monophosphate	661	27.4948,0	16	73	9.75403e-10	1.25988e-09	1.01561e-09	1.60543e-09	6.98181e-05	0.000138267	0.000136026	7.64113e-05	8.2055e-05	1.36185e-09	1.05079e-09	9.76939e-10	8.49635e-10	0.000163326	0.000174598	1.31106e-09	9.48995e-10	1.15959e-09	0.000136531	8.90454e-10	1.52949e-09	9.7221e-10	0.000142955	1.14126e-09	0.000117455	0.000158579	0.000160643	0.000144427	8.10935e-10	9.78202e-05
884	5-Dihydrocortisol 2	473.438	28.0765,0	29	119	8.45174e-05	0.000344281	1.01561e-09	0.000253184	8.22648e-05	0.000128326	4.9935e-05	5.66554e-05	4.12165e-05	4.66215e-05	4.80725e-05	0.00013501	3.90517e-05	0.000105592	7.5462e-05	4.05407e-05	4.07933e-05	5.26379e-05	0.000122432	6.47433e-05	5.29364e-05	3.67923e-05	0.000143261	3.61793e-05	7.59761e-05	7.3736e-05	0.000110281	1.94851e-05	2.87299e-05	7.0341e-05
890	5-alpha-Cholestan-3-one 1	421.762	28.9275,0	22	255	7.85975e-06	1.25988e-09	2.41125e-06	8.17877e-06	1.84157e-06	8.28932e-06	2.48167e-06	4.42504e-06	9.75487e-10	1.36185e-09	3.55924e-06	9.76939e-10	4.86502e-06	2.28389e-07	3.63478e-06	1.31106e-09	9.48995e-10	1.15959e-09	3.65951e-06	8.90454e-10	8.15823e-07	9.7221e-10	9.51612e-06	1.14126e-09	5.08088e-06	7.84597e-06	2.03154e-06	5.47172e-10	1.10539e-05	1.89522e-06
892	beta-Sitosterol	412.235	29.5767,0	17	107	3.31325e-05	3.60877e-05	4.15745e-05	6.99505e-05	3.69538e-05	3.16629e-05	2.53357e-05	1.93949e-05	9.69071e-06	1.36185e-09	1.05079e-09	1.50136e-05	8.49635e-10	7.58629e-10	1.66745e-05	1.31106e-09	9.48995e-10	1.15959e-09	3.16503e-05	8.90454e-10	1.52949e-09	9.7221e-10	8.29871e-10	1.14126e-09	3.75413e-05	2.07374e-05	3.90702e-05	3.18044e-05	8.10935e-10	3.30752e-05
897	maltotriose 1	518.077	30.6874,0	17	204	9.75403e-10	1.25988e-09	8.80536e-05	3.87776e-05	0.000194226	8.99891e-10	1.20928e-05	2.44072e-05	0.000189623	1.36185e-09	1.05079e-09	7.26046e-05	7.21408e-05	0.000133284	2.12059e-05	1.31106e-09	9.48995e-10	1.15959e-09	0.000150898	8.90454e-10	1.52949e-09	9.7221e-10	8.29871e-10	6.69183e-05	0.000138877	5.10541e-05	0.000123046	9.80636e-05	5.04822e-05	8.76274e-10

## Sheet: C80 VS. C60
Peak	Similarity	R.T.	Mass	VIP	pvalue	qvalue	foldchange
O-methylthreonine 2	335.8	9.03812	151	1.62498	0.000196358	0.0338917	0.227547
Pyruvic acid	651.893	7.32469	174	2.42118	1.86e-05	0.00769922	0.052826

## Sheet: C80 VS. C40
Peak	Similarity	R.T.	Mass	VIP	pvalue	qvalue	foldchange
Pyruvic acid	651.893	7.32469	174	2.1774	8.33e-07	0.000334223	0.0530092
beta-Sitosterol	412.235	29.5767	107	2.15321	0.000134044	0.0205381	14.9502

## Sheet: C80 VS. C20
Peak	Similarity	R.T.	Mass	VIP	pvalue	qvalue	foldchange
4-aminobenzoic acid	241.947	17.3451	192	2.04588	5.78e-06	0.000886869	0.0690874
Gluconic lactone 1	331.167	17.8736	146	2.27841	3.08e-06	0.000886869	2.11e-05
3-Aminoisobutyric acid 1	611.433	13.1041	174	1.99277	0.000169848	0.00785382	3.50731
Pyruvic acid	651.893	7.32469	174	2.03613	0.00063975	0.0197215	0.074958
beta-Sitosterol	412.235	29.5767	107	1.916	0.000969642	0.0248913	7.87732
Bis(2-hydroxypropyl)amine 1	439.519	11.0904	160	2.00072	0.0016985	0.0318364	0.144393
hydrocinnamic acid	914.367	12.5791	104	1.86209	0.00187155	0.032968	0.489551
Phytanic acid	858.933	20.9103	159	1.75763	0.0024406	0.037618	0.254166
5-Methylresorcinol	263.158	12.8914	169	1.56206	0.0030857	0.0439026	0.272215

## Sheet: C60 VS. C20
Peak	Similarity	R.T.	Mass	VIP	pvalue	qvalue	foldchange
Gluconic lactone 1	331.167	17.8736	146	2.35944	3.08e-06	0.000548903	1.95e-05
3,4-Dihydroxyphenylacetic acid	257.706	17.409	83	2.05183	2.3e-05	0.00205198	15.5738
alanine 1	831.8	8.10678	116	2.13797	7.31e-05	0.00503885	3.34257
4-aminobenzoic acid	241.947	17.3451	192	1.81971	0.000248964	0.0111382	0.176291
hydrocinnamic acid	914.367	12.5791	104	2.02739	0.000306681	0.0124549	0.555487
Phenylacetic acid	883	10.9518	164	2.27748	0.000322167	0.0127678	4.31463
linoleic acid	919.833	21.0455	67	2.02493	0.000566023	0.0199152	1.88482
proline	847.296	10.916	142	2.05341	0.00268733	0.0478494	3.27898
uracil	901.9	11.438	99	1.97447	0.00277048	0.0483929	2.993
